# Supplementary material for: 4-[(2′-Cyano­biphenyl-4-yl)meth­yl]morpholin-4-ium perchlorate
Source: Acta Crystallogr Sect E Struct Rep Online. 2012 Mar 31;68(Pt 4):o1236. doi: 10.1107/S1600536812012792 (PMC3344166; doi:10.1107/S1600536812012792)
Supplement: Supplementary file 1 [file e-68-o1236-sup1.cif]

##############################################################################
#                                                                            #
# This CIF contains the data in a paper accepted for publication in          #
# Acta Crystallographica Section E. It conforms to the requirements of       #
# Notes for Authors for Acta Crystallographica Section E, and has been       #
# peer reviewed under the auspices of the IUCr Commission on Journals.       #
#                                                                            #
# Full details of the Crystallographic Information File format               #
# are given in the paper "The Crystallographic Information File (CIF):       #
# a New Standard Archive File for Crystallography" by S. R. Hall, F. H.      #
# Allen and I. D. Brown [Acta Cryst. (1991), A47, 655-685].                  #
#                                                                            #
# The current version of the core CIF dictionary is obtainable from          #
# ftp://ftp.iucr.org/pub/cif_core.dic.                                       #
#                                                                            #
# Software is freely available for graphical display of the structure(s)     #
# in this CIF. For information consult the CIF software page                 #
# http://www.iucr.org/resources/cif/software.                                #
#                                                                            #
# This file may be used for bona fide research purposes within the           #
# scientific community so long as proper attribution is given to the journal # 
# article from which it was obtained.                                        #
#                                                                            #
##############################################################################
data_I
_audit_creation_method     SHELXL-97
_chemical_name_systematic
;
4-[(2'-Cyanobiphenyl-4-yl)methyl]morpholin-4-ium perchlorate
;
_chemical_name_common     ?
_chemical_formula_moiety     'C18 H19  N2 O +, Cl O4 -'
_chemical_formula_sum     'C18 H19 Cl N2 O5'
_chemical_formula_iupac     'C18 H19  N2 O +, Cl O4 -'
_chemical_formula_weight     378.80
_chemical_melting_point     ?
_symmetry_cell_setting     monoclinic
_symmetry_space_group_name_H-M     'C 2/c'
_symmetry_space_group_name_Hall     '-C 2yc'
loop_
    _symmetry_equiv_pos_as_xyz
    'x, y, z'
    '-x, y, -z+1/2'
    'x+1/2, y+1/2, z'
    '-x+1/2, y+1/2, -z+1/2'
    '-x, -y, -z'
    'x, -y, z-1/2'
    '-x+1/2, -y+1/2, -z'
    'x+1/2, -y+1/2, z-1/2'
_cell_length_a     22.997(5)
_cell_length_b     10.679(2)
_cell_length_c     14.899(3)
_cell_angle_alpha     90.00
_cell_angle_beta     92.96(3)
_cell_angle_gamma     90.00
_cell_volume     3654.2(13)
_cell_formula_units_Z     8
_cell_measurement_reflns_used     4191
_cell_measurement_theta_min     2.6124
_cell_measurement_theta_max     27.480
_cell_measurement_temperature     293(2)
_exptl_crystal_description     'prism'
_exptl_crystal_colour     'colorless'
_exptl_crystal_size_max     0.20
_exptl_crystal_size_mid     0.20
_exptl_crystal_size_min     0.20
_exptl_crystal_density_diffrn     1.377
_exptl_crystal_density_meas     ?
_exptl_crystal_density_method     'not measured'
_exptl_crystal_F_000     1584
_exptl_absorpt_coefficient_mu     0.241
_exptl_absorpt_correction_type     none
_exptl_absorpt_process_details     ?
_exptl_absorpt_correction_T_min     ?
_exptl_absorpt_correction_T_max     ?
_exptl_special_details
;
;
_diffrn_ambient_temperature     293(2)
_diffrn_radiation_type     MoK\a
_diffrn_radiation_wavelength     0.71073
_diffrn_radiation_source     'fine-focus sealed tube'
_diffrn_radiation_monochromator     graphite
_diffrn_measurement_device_type     'Rigaku Mercury2'
_diffrn_measurement_method     'CCD_Profile_fitting'
_diffrn_detector_area_resol_mean     13.6612
_diffrn_reflns_number     18531
_diffrn_reflns_av_R_equivalents     0.0662
_diffrn_reflns_av_sigmaI/netI     0.0534
_diffrn_reflns_theta_min     3.18
_diffrn_reflns_theta_max     27.48
_diffrn_reflns_theta_full     27.48
_diffrn_measured_fraction_theta_max     0.998
_diffrn_measured_fraction_theta_full     0.998
_diffrn_reflns_limit_h_min     -29
_diffrn_reflns_limit_h_max     29
_diffrn_reflns_limit_k_min     -13
_diffrn_reflns_limit_k_max     13
_diffrn_reflns_limit_l_min     -19
_diffrn_reflns_limit_l_max     19
_diffrn_standards_number     ?
_diffrn_standards_interval_count     ?
_diffrn_standards_interval_time     ?
_diffrn_standards_decay_%     ?
_refine_special_details
;
Refinement of <i>F</i>^2^ against ALL reflections. The weighted <i>R</i>-factor
<i>wR</i> and goodness of fit <i>S</i> are based on <i>F</i>^2^, conventional
<i>R</i>-factors <i>R</i> are based on <i>F</i>, with <i>F</i> set to zero for
negative <i>F</i>^2^. The threshold expression of <i>F</i>^2^ >
\s(<i>F</i>^2^) is used only for calculating <i>R</i>-factors(gt) <i>etc</i>.
and is not relevant to the choice of reflections for refinement.
<i>R</i>-factors based on <i>F</i>^2^ are statistically about twice as large
as those based on <i>F</i>, and <i>R</i>- factors based on ALL data will be
even larger.
;
_reflns_number_total     4191
_reflns_number_gt     2478
_reflns_threshold_expression     I>2sigma(I)
_refine_ls_structure_factor_coef     Fsqd
_refine_ls_matrix_type     full
_refine_ls_R_factor_all     0.1209
_refine_ls_R_factor_gt     0.0702
_refine_ls_wR_factor_gt     0.1731
_refine_ls_wR_factor_ref     0.2017
_refine_ls_goodness_of_fit_ref     1.035
_refine_ls_restrained_S_all     1.035
_refine_ls_number_reflns     4191
_refine_ls_number_parameters     235
_refine_ls_number_restraints     1
_refine_ls_hydrogen_treatment     constr
_refine_ls_weighting_scheme     calc
_refine_ls_weighting_details
         'calc w=1/[\s^2^(Fo^2^)+(0.0836P)^2^+4.9367P] where P=(Fo^2^+2Fc^2^)/3'
_atom_sites_solution_hydrogens     geom
_atom_sites_solution_primary     direct
_atom_sites_solution_secondary     difmap
_refine_ls_shift/su_max     0.000
_refine_ls_shift/su_mean     0.000
_refine_diff_density_max     0.592
_refine_diff_density_min     -0.343
_refine_ls_extinction_method     none
_refine_ls_extinction_coef     ?
loop_
    _atom_type_symbol
    _atom_type_description
    _atom_type_scat_dispersion_real
    _atom_type_scat_dispersion_imag
    _atom_type_scat_source
    'C' 'C' 0.0033 0.0016
                         'International Tables Vol C Tables 4.2.6.8 and 6.1.1.4'
    'H' 'H' 0.0000 0.0000
                         'International Tables Vol C Tables 4.2.6.8 and 6.1.1.4'
    'N' 'N' 0.0061 0.0033
                         'International Tables Vol C Tables 4.2.6.8 and 6.1.1.4'
    'O' 'O' 0.0106 0.0060
                         'International Tables Vol C Tables 4.2.6.8 and 6.1.1.4'
    'Cl' 'Cl' 0.1484 0.1585
                         'International Tables Vol C Tables 4.2.6.8 and 6.1.1.4'
_computing_data_collection     'CrystalClear (Rigaku, 2005)'
_computing_cell_refinement     'CrystalClear (Rigaku, 2005)'
_computing_data_reduction     'CrystalClear (Rigaku, 2005)'
_computing_structure_solution     'SHELXTL (Sheldrick, 2008)'
_computing_structure_refinement     'SHELXTL (Sheldrick, 2008)'
_computing_molecular_graphics     'SHELXTL (Sheldrick, 2008)'
_computing_publication_material     'SHELXTL (Sheldrick, 2008)'
loop_
    _atom_site_type_symbol
    _atom_site_label
    _atom_site_fract_x
    _atom_site_fract_y
    _atom_site_fract_z
    _atom_site_U_iso_or_equiv
    _atom_site_adp_type
    _atom_site_calc_flag
    _atom_site_refinement_flags
    _atom_site_occupancy
    _atom_site_symmetry_multiplicity
    _atom_site_disorder_assembly
    _atom_site_disorder_group
    Cl Cl1 0.14467(4) 0.33074(8) 0.21821(6) 0.0575(3) Uani d . 1 1 . .
    O O2 0.15678(19) 0.4547(4) 0.2333(4) 0.169(2) Uani d . 1 1 . .
    O O3 0.08570(14) 0.3054(5) 0.2221(3) 0.1361(16) Uani d . 1 1 . .
    O O4 0.1785(2) 0.2616(5) 0.2795(3) 0.165(2) Uani d . 1 1 . .
    O O5 0.16055(18) 0.3058(5) 0.1321(3) 0.1407(16) Uani d . 1 1 . .
    N N1 0.18775(11) 0.9619(2) 0.12783(16) 0.0469(6) Uani d D 1 1 . .
    H H1 0.1571 0.9991 0.1172 0.070 Uiso d RD 1 1 . .
    C C11 0.09773(15) 0.9566(3) 0.2946(2) 0.0544(8) Uani d . 1 1 . .
    H H11A 0.0957 1.0410 0.2796 0.065 Uiso calc R 1 1 . .
    C C9 0.05497(14) 0.7774(3) 0.3637(2) 0.0491(8) Uani d . 1 1 . .
    C C12 0.01047(14) 0.7227(3) 0.4209(2) 0.0484(8) Uani d . 1 1 . .
    C C18 0.04350(14) 0.8644(3) 0.5429(2) 0.0481(8) Uani d . 1 1 . .
    N N2 0.07272(13) 0.9427(3) 0.57063(19) 0.0621(8) Uani d . 1 1 . .
    C C6 0.14489(14) 0.8859(3) 0.27003(19) 0.0511(8) Uani d . 1 1 . .
    C C17 0.00559(13) 0.7666(3) 0.5091(2) 0.0456(7) Uani d . 1 1 . .
    O O1 0.22810(13) 0.9243(3) -0.04846(17) 0.0813(9) Uani d . 1 1 . .
    C C1 0.18162(17) 0.8401(3) 0.0800(2) 0.0637(10) Uani d . 1 1 . .
    H H1A 0.1465 0.7981 0.0974 0.076 Uiso calc R 1 1 . .
    H H1B 0.2146 0.7870 0.0966 0.076 Uiso calc R 1 1 . .
    C C16 -0.03494(14) 0.7160(3) 0.5651(2) 0.0561(8) Uani d . 1 1 . .
    H H16A -0.0378 0.7466 0.6232 0.067 Uiso calc R 1 1 . .
    C C10 0.05393(15) 0.9032(3) 0.3408(2) 0.0529(8) Uani d . 1 1 . .
    H H10A 0.0229 0.9526 0.3571 0.063 Uiso calc R 1 1 . .
    C C7 0.14461(17) 0.7581(4) 0.2892(2) 0.0691(11) Uani d . 1 1 . .
    H H7A 0.1749 0.7079 0.2710 0.083 Uiso calc R 1 1 . .
    C C4 0.23714(16) 1.0349(4) 0.0925(2) 0.0612(9) Uani d . 1 1 . .
    H H4B 0.2737 0.9941 0.1100 0.073 Uiso calc R 1 1 . .
    H H4C 0.2378 1.1183 0.1183 0.073 Uiso calc R 1 1 . .
    C C8 0.10025(18) 0.7053(4) 0.3347(3) 0.0687(11) Uani d . 1 1 . .
    H H8A 0.1007 0.6197 0.3461 0.082 Uiso calc R 1 1 . .
    C C13 -0.02633(18) 0.6260(4) 0.3924(3) 0.0658(10) Uani d . 1 1 . .
    H H13A -0.0239 0.5939 0.3347 0.079 Uiso calc R 1 1 . .
    C C5 0.19543(15) 0.9467(4) 0.2283(2) 0.0598(9) Uani d . 1 1 . .
    H H5B 0.2300 0.8969 0.2421 0.072 Uiso calc R 1 1 . .
    H H5C 0.2017 1.0286 0.2553 0.072 Uiso calc R 1 1 . .
    C C2 0.17854(19) 0.8610(4) -0.0204(3) 0.0775(12) Uani d . 1 1 . .
    H H2B 0.1753 0.7808 -0.0508 0.093 Uiso calc R 1 1 . .
    H H2C 0.1440 0.9095 -0.0373 0.093 Uiso calc R 1 1 . .
    C C3 0.23077(19) 1.0439(4) -0.0083(3) 0.0776(12) Uani d . 1 1 . .
    H H3B 0.1956 1.0901 -0.0254 0.093 Uiso calc R 1 1 . .
    H H3C 0.2636 1.0897 -0.0302 0.093 Uiso calc R 1 1 . .
    C C15 -0.07050(16) 0.6209(4) 0.5342(3) 0.0669(10) Uani d . 1 1 . .
    H H15A -0.0974 0.5861 0.5714 0.080 Uiso calc R 1 1 . .
    C C14 -0.06639(18) 0.5771(4) 0.4484(3) 0.0739(11) Uani d . 1 1 . .
    H H14A -0.0910 0.5132 0.4276 0.089 Uiso calc R 1 1 . .
loop_
    _atom_site_aniso_label
    _atom_site_aniso_U_11
    _atom_site_aniso_U_22
    _atom_site_aniso_U_33
    _atom_site_aniso_U_12
    _atom_site_aniso_U_13
    _atom_site_aniso_U_23
    Cl1 0.0575(5) 0.0613(5) 0.0536(5) -0.0065(4) 0.0016(4) 0.0024(4)
    O2 0.138(4) 0.073(2) 0.288(6) 0.009(2) -0.070(4) -0.045(3)
    O3 0.070(2) 0.234(5) 0.105(3) -0.045(3) 0.0218(18) -0.030(3)
    O4 0.152(4) 0.166(4) 0.172(4) -0.017(3) -0.058(3) 0.105(4)
    O5 0.131(3) 0.204(5) 0.093(3) -0.004(3) 0.050(2) -0.013(3)
    N1 0.0430(14) 0.0590(16) 0.0390(13) 0.0028(12) 0.0041(11) 0.0011(12)
    C11 0.065(2) 0.057(2) 0.0423(17) 0.0102(17) 0.0091(15) 0.0034(15)
    C9 0.0586(19) 0.0542(19) 0.0345(15) 0.0071(16) 0.0033(14) 0.0018(14)
    C12 0.0531(18) 0.0508(18) 0.0410(17) 0.0039(15) 0.0011(14) 0.0037(14)
    C18 0.0490(19) 0.058(2) 0.0377(16) 0.0062(16) 0.0078(14) 0.0009(15)
    N2 0.0631(19) 0.070(2) 0.0531(17) -0.0088(16) 0.0029(14) -0.0086(15)
    C6 0.0535(19) 0.070(2) 0.0296(15) 0.0066(16) 0.0025(13) 0.0023(15)
    C17 0.0445(16) 0.0491(18) 0.0435(17) 0.0022(14) 0.0039(13) 0.0038(14)
    O1 0.088(2) 0.102(2) 0.0570(16) -0.0190(17) 0.0321(14) -0.0119(15)
    C1 0.067(2) 0.068(2) 0.057(2) -0.0121(19) 0.0167(18) -0.0106(18)
    C16 0.0545(19) 0.061(2) 0.054(2) 0.0009(17) 0.0109(16) 0.0085(17)
    C10 0.059(2) 0.059(2) 0.0415(17) 0.0151(16) 0.0104(15) 0.0036(15)
    C7 0.071(2) 0.076(3) 0.062(2) 0.031(2) 0.0225(19) 0.018(2)
    C4 0.061(2) 0.065(2) 0.058(2) -0.0091(18) 0.0111(17) -0.0017(18)
    C8 0.087(3) 0.057(2) 0.064(2) 0.021(2) 0.021(2) 0.0148(18)
    C13 0.079(3) 0.066(2) 0.052(2) -0.010(2) -0.0044(19) -0.0075(18)
    C5 0.054(2) 0.089(3) 0.0355(16) -0.0001(18) -0.0010(14) 0.0057(17)
    C2 0.082(3) 0.101(3) 0.051(2) -0.023(2) 0.019(2) -0.020(2)
    C3 0.084(3) 0.094(3) 0.056(2) -0.013(2) 0.019(2) 0.012(2)
    C15 0.058(2) 0.068(2) 0.076(3) -0.0089(19) 0.0103(19) 0.015(2)
    C14 0.073(3) 0.061(2) 0.087(3) -0.018(2) -0.004(2) 0.001(2)
_geom_special_details
;
All e.s.d.'s (except the e.s.d. in the dihedral angle between two l.s. planes)
are estimated using the full covariance matrix. The cell e.s.d.'s are taken
into account individually in the estimation of e.s.d.'s in distances, angles
and torsion angles; correlations between e.s.d.'s in cell parameters are only
used when they are defined by crystal symmetry. An approximate (isotropic)
treatment of cell e.s.d.'s is used for estimating e.s.d.'s involving l.s.
planes.
;
loop_
    _geom_bond_atom_site_label_1
    _geom_bond_atom_site_label_2
    _geom_bond_site_symmetry_2
    _geom_bond_distance
    _geom_bond_publ_flag
    Cl1 O2 . 1.369(4) ?
    Cl1 O5 . 1.377(4) ?
    Cl1 O4 . 1.383(4) ?
    Cl1 O3 . 1.387(3) ?
    N1 C1 . 1.486(4) ?
    N1 C4 . 1.495(4) ?
    N1 C5 . 1.507(4) ?
    N1 H1 . 0.8180 ?
    C11 C10 . 1.373(5) ?
    C11 C6 . 1.385(4) ?
    C11 H11A . 0.9300 ?
    C9 C8 . 1.382(5) ?
    C9 C10 . 1.386(5) ?
    C9 C12 . 1.485(4) ?
    C12 C13 . 1.388(5) ?
    C12 C17 . 1.404(4) ?
    C18 N2 . 1.136(4) ?
    C18 C17 . 1.435(5) ?
    C6 C7 . 1.395(5) ?
    C6 C5 . 1.494(5) ?
    C17 C16 . 1.393(4) ?
    O1 C2 . 1.407(5) ?
    O1 C3 . 1.411(5) ?
    C1 C2 . 1.511(5) ?
    C1 H1A . 0.9700 ?
    C1 H1B . 0.9700 ?
    C16 C15 . 1.369(5) ?
    C16 H16A . 0.9300 ?
    C10 H10A . 0.9300 ?
    C7 C8 . 1.374(5) ?
    C7 H7A . 0.9300 ?
    C4 C3 . 1.505(5) ?
    C4 H4B . 0.9700 ?
    C4 H4C . 0.9700 ?
    C8 H8A . 0.9300 ?
    C13 C14 . 1.378(5) ?
    C13 H13A . 0.9300 ?
    C5 H5B . 0.9700 ?
    C5 H5C . 0.9700 ?
    C2 H2B . 0.9700 ?
    C2 H2C . 0.9700 ?
    C3 H3B . 0.9700 ?
    C3 H3C . 0.9700 ?
    C15 C14 . 1.369(5) ?
    C15 H15A . 0.9300 ?
    C14 H14A . 0.9300 ?
loop_
    _geom_angle_atom_site_label_1
    _geom_angle_atom_site_label_2
    _geom_angle_atom_site_label_3
    _geom_angle_site_symmetry_1
    _geom_angle_site_symmetry_3
    _geom_angle
    _geom_angle_publ_flag
    O2 Cl1 O5 . . 106.2(3) ?
    O2 Cl1 O4 . . 107.8(3) ?
    O5 Cl1 O4 . . 110.1(3) ?
    O2 Cl1 O3 . . 111.9(3) ?
    O5 Cl1 O3 . . 107.9(3) ?
    O4 Cl1 O3 . . 112.8(3) ?
    C1 N1 C4 . . 110.0(3) ?
    C1 N1 C5 . . 112.7(3) ?
    C4 N1 C5 . . 110.7(3) ?
    C1 N1 H1 . . 105.8 ?
    C4 N1 H1 . . 109.9 ?
    C5 N1 H1 . . 107.5 ?
    C10 C11 C6 . . 120.7(3) ?
    C10 C11 H11A . . 119.6 ?
    C6 C11 H11A . . 119.6 ?
    C8 C9 C10 . . 117.8(3) ?
    C8 C9 C12 . . 120.9(3) ?
    C10 C9 C12 . . 121.3(3) ?
    C13 C12 C17 . . 117.3(3) ?
    C13 C12 C9 . . 122.9(3) ?
    C17 C12 C9 . . 119.8(3) ?
    N2 C18 C17 . . 178.8(4) ?
    C11 C6 C7 . . 117.8(3) ?
    C11 C6 C5 . . 120.6(3) ?
    C7 C6 C5 . . 121.5(3) ?
    C16 C17 C12 . . 121.3(3) ?
    C16 C17 C18 . . 119.0(3) ?
    C12 C17 C18 . . 119.7(3) ?
    C2 O1 C3 . . 109.1(3) ?
    N1 C1 C2 . . 110.2(3) ?
    N1 C1 H1A . . 109.6 ?
    C2 C1 H1A . . 109.6 ?
    N1 C1 H1B . . 109.6 ?
    C2 C1 H1B . . 109.6 ?
    H1A C1 H1B . . 108.1 ?
    C15 C16 C17 . . 119.5(3) ?
    C15 C16 H16A . . 120.3 ?
    C17 C16 H16A . . 120.3 ?
    C11 C10 C9 . . 121.5(3) ?
    C11 C10 H10A . . 119.3 ?
    C9 C10 H10A . . 119.3 ?
    C8 C7 C6 . . 120.9(3) ?
    C8 C7 H7A . . 119.5 ?
    C6 C7 H7A . . 119.5 ?
    N1 C4 C3 . . 110.4(3) ?
    N1 C4 H4B . . 109.6 ?
    C3 C4 H4B . . 109.6 ?
    N1 C4 H4C . . 109.6 ?
    C3 C4 H4C . . 109.6 ?
    H4B C4 H4C . . 108.1 ?
    C7 C8 C9 . . 121.1(3) ?
    C7 C8 H8A . . 119.5 ?
    C9 C8 H8A . . 119.5 ?
    C14 C13 C12 . . 120.8(4) ?
    C14 C13 H13A . . 119.6 ?
    C12 C13 H13A . . 119.6 ?
    C6 C5 N1 . . 114.0(3) ?
    C6 C5 H5B . . 108.8 ?
    N1 C5 H5B . . 108.8 ?
    C6 C5 H5C . . 108.8 ?
    N1 C5 H5C . . 108.8 ?
    H5B C5 H5C . . 107.7 ?
    O1 C2 C1 . . 111.5(3) ?
    O1 C2 H2B . . 109.3 ?
    C1 C2 H2B . . 109.3 ?
    O1 C2 H2C . . 109.3 ?
    C1 C2 H2C . . 109.3 ?
    H2B C2 H2C . . 108.0 ?
    O1 C3 C4 . . 111.4(3) ?
    O1 C3 H3B . . 109.3 ?
    C4 C3 H3B . . 109.3 ?
    O1 C3 H3C . . 109.3 ?
    C4 C3 H3C . . 109.3 ?
    H3B C3 H3C . . 108.0 ?
    C14 C15 C16 . . 120.0(4) ?
    C14 C15 H15A . . 120.0 ?
    C16 C15 H15A . . 120.0 ?
    C15 C14 C13 . . 121.1(4) ?
    C15 C14 H14A . . 119.4 ?
    C13 C14 H14A . . 119.4 ?
loop_
    _geom_torsion_atom_site_label_1
    _geom_torsion_atom_site_label_2
    _geom_torsion_atom_site_label_3
    _geom_torsion_atom_site_label_4
    _geom_torsion_site_symmetry_1
    _geom_torsion_site_symmetry_2
    _geom_torsion_site_symmetry_3
    _geom_torsion_site_symmetry_4
    _geom_torsion
    _geom_torsion_publ_flag
    C8 C9 C12 C13 . . . . -62.6(5) ?
    C10 C9 C12 C13 . . . . 120.2(4) ?
    C8 C9 C12 C17 . . . . 115.6(4) ?
    C10 C9 C12 C17 . . . . -61.7(4) ?
    C10 C11 C6 C7 . . . . 3.6(5) ?
    C10 C11 C6 C5 . . . . -173.6(3) ?
    C13 C12 C17 C16 . . . . -0.6(5) ?
    C9 C12 C17 C16 . . . . -178.9(3) ?
    C13 C12 C17 C18 . . . . 178.5(3) ?
    C9 C12 C17 C18 . . . . 0.3(4) ?
    N2 C18 C17 C16 . . . . -35(18) ?
    N2 C18 C17 C12 . . . . 146(18) ?
    C4 N1 C1 C2 . . . . -51.8(4) ?
    C5 N1 C1 C2 . . . . -175.8(3) ?
    C12 C17 C16 C15 . . . . 0.5(5) ?
    C18 C17 C16 C15 . . . . -178.7(3) ?
    C6 C11 C10 C9 . . . . -0.6(5) ?
    C8 C9 C10 C11 . . . . -3.1(5) ?
    C12 C9 C10 C11 . . . . 174.2(3) ?
    C11 C6 C7 C8 . . . . -2.9(5) ?
    C5 C6 C7 C8 . . . . 174.2(3) ?
    C1 N1 C4 C3 . . . . 51.9(4) ?
    C5 N1 C4 C3 . . . . 177.1(3) ?
    C6 C7 C8 C9 . . . . -0.8(6) ?
    C10 C9 C8 C7 . . . . 3.8(6) ?
    C12 C9 C8 C7 . . . . -173.6(3) ?
    C17 C12 C13 C14 . . . . 0.9(5) ?
    C9 C12 C13 C14 . . . . 179.0(4) ?
    C11 C6 C5 N1 . . . . -85.9(4) ?
    C7 C6 C5 N1 . . . . 97.0(4) ?
    C1 N1 C5 C6 . . . . -62.2(4) ?
    C4 N1 C5 C6 . . . . 174.2(3) ?
    C3 O1 C2 C1 . . . . -62.5(5) ?
    N1 C1 C2 O1 . . . . 58.0(5) ?
    C2 O1 C3 C4 . . . . 62.4(4) ?
    N1 C4 C3 O1 . . . . -57.6(4) ?
    C17 C16 C15 C14 . . . . -0.6(6) ?
    C16 C15 C14 C13 . . . . 0.8(6) ?
    C12 C13 C14 C15 . . . . -1.0(6) ?
loop_
    _geom_hbond_atom_site_label_D
    _geom_hbond_atom_site_label_H
    _geom_hbond_atom_site_label_A
    _geom_hbond_site_symmetry_A
    _geom_hbond_distance_DH
    _geom_hbond_distance_HA
    _geom_hbond_distance_DA
    _geom_hbond_angle_DHA
    N1 H1 N2 6_575 0.82 2.12 2.921(4) 166.3
    C2 H2B O4 6_565 0.97 2.57 3.255(5) 127.5
    C5 H5B O4 4 0.97 2.59 3.515(6) 160.7
    C5 H5C O4 1_565 0.97 2.57 3.474(7) 154.4
data_global
_journal_date_recd_electronic     2012-03-16
_journal_date_accepted     2012-03-23
_journal_name_full     'Acta Crystallographica, Section E'
_journal_year     2012
_journal_volume     68
_journal_issue      4
_journal_page_first     o1236
_journal_page_last     o1236
_journal_paper_category     QO
_journal_paper_doi     10.1107/S1600536812012792
_journal_coeditor_code     XU5487
_publ_contact_author_name     'Hua-Yong Ou-Yang'
_publ_contact_author_address
;
Department of Chemical Engineering,
Nanjing College of Chemical Technology,
Nanjing 210048
People's Republic of China
;
_publ_contact_author_email     ouyanghuay@126.com
_publ_contact_author_fax     ?
_publ_contact_author_phone     ?
_publ_section_title
;
4-[(2'-Cyanobiphenyl-4-yl)methyl]morpholin-4-ium perchlorate
;
loop_
    _publ_author_name
    _publ_author_address
    'Ou-Yang, Hua-Yong'
;
Department of Chemical Engineering,
Nanjing College of Chemical Technology,
Nanjing 210048,
People's Republic of China
;
