# Supplementary material for: 4-[(2′-Cyano­biphenyl-4-yl)meth­yl]morpholin-4-ium perchlorate
Source: Acta Crystallogr Sect E Struct Rep Online. 2012 Mar 31;68(Pt 4):o1236. doi: 10.1107/S1600536812012792 (PMC3344166; doi:10.1107/S1600536812012792)
Supplement: Supplementary file 2 [file e-68-o1236-Isup2.hkl]

# 
# h,k,l, Fc-squared, Fo-squared, sigma(Fo-squared) and status flag 
# 
data_I
_shelx_title ' 1 in C2/c' 
_shelx_refln_list_code          4 
_shelx_F_calc_maximum      432.35 
_exptl_crystal_F_000      1584.00 
_reflns_d_resolution_high  0.7700 
 
loop_ 
 _symmetry_equiv_pos_as_xyz 
 'x, y, z' 
 '-x, y, -z+1/2' 
 'x+1/2, y+1/2, z' 
 '-x+1/2, y+1/2, -z+1/2' 
 '-x, -y, -z' 
 'x, -y, z-1/2' 
 '-x+1/2, -y+1/2, -z' 
 'x+1/2, -y+1/2, z-1/2' 
 
_cell_length_a    22.9965 
_cell_length_b    10.6795 
_cell_length_c    14.8991 
_cell_angle_alpha  90.000 
_cell_angle_beta   92.956 
_cell_angle_gamma  90.000 
 
_shelx_F_squared_multiplier     1.000 
 
loop_ 
 _refln_index_h 
 _refln_index_k 
 _refln_index_l 
 _refln_F_squared_calc 
 _refln_F_squared_meas 
 _refln_F_squared_sigma 
 _refln_observed_status 
   4   0   0     7623.15     7895.22    168.90 o 
   6   0   0    13612.22    13636.17    244.05 o 
   8   0   0    11959.08    11996.98    222.67 o 
  10   0   0    13391.23    13260.95    281.40 o 
  12   0   0     7500.81     8399.82    204.21 o 
  14   0   0     2453.47     2175.92     71.51 o 
  16   0   0      115.41      151.74     29.25 o 
  18   0   0     1135.31      988.72     55.75 o 
  20   0   0      926.29      888.34     61.22 o 
  22   0   0     1236.19      918.79    196.78 o 
  24   0   0     1408.57     1434.88    119.13 o 
  26   0   0      171.70      315.47     70.18 o 
  28   0   0      170.78       29.74     45.12 o 
   3   1   0    10765.97    10173.58    153.29 o 
   5   1   0    22087.57    21042.10    248.57 o 
   7   1   0    32330.69    31356.49    466.80 o 
   9   1   0     2913.08     2856.89     49.79 o 
  11   1   0        2.98       31.40     11.26 o 
  13   1   0     1554.76     1673.32     44.15 o 
  15   1   0      343.47      241.48     18.34 o 
  17   1   0     2242.21     2170.66     68.47 o 
  19   1   0      223.03      258.66     21.15 o 
  21   1   0      842.40      873.32     49.28 o 
  23   1   0        0.19       -9.16     22.78 o 
  25   1   0       12.42       14.74     30.98 o 
  27   1   0        1.64       35.68     26.26 o 
  29   1   0       41.28       45.30     38.93 o 
   0   2   0     7430.30     7971.14    240.09 o 
   2   2   0    34639.98    33493.90    404.97 o 
   4   2   0     7222.06     7061.77    103.20 o 
   6   2   0    38342.84    43551.52    515.30 o 
   8   2   0     2154.18     2108.21     34.86 o 
  10   2   0      467.88      435.32     17.13 o 
  12   2   0      132.49       93.05      9.27 o 
  14   2   0      267.33      303.16     25.84 o 
  16   2   0      395.10      363.07     22.43 o 
  18   2   0       17.45       31.35     15.27 o 
  20   2   0      531.87      547.14     38.91 o 
  22   2   0      224.29      160.77     26.84 o 
  24   2   0       66.08       86.31     29.37 o 
  26   2   0       17.96       11.49     23.66 o 
  28   2   0      112.92      107.51     45.44 o 
   1   3   0    23748.34    23486.67    270.97 o 
   3   3   0     5826.91     5221.51     74.89 o 
   5   3   0     2168.79     2192.26     35.66 o 
   7   3   0        8.69        5.08      9.23 o 
   9   3   0     2003.19     2355.84     42.90 o 
  11   3   0       19.73       13.86      5.76 o 
  13   3   0     3109.69     3158.57     65.86 o 
  15   3   0       16.87       19.11     11.03 o 
  17   3   0     2315.09     2461.90     81.33 o 
  19   3   0      541.72      486.47     35.36 o 
  21   3   0      262.67      299.39     30.75 o 
  23   3   0      432.89      495.47     43.33 o 
  25   3   0       17.34       30.38     25.42 o 
  27   3   0       61.81       99.98     44.65 o 
  29   3   0       16.41       36.82     43.07 o 
   0   4   0      875.46      940.88     37.53 o 
   2   4   0      431.48      417.38     12.90 o 
   4   4   0     1295.61     1598.77     29.90 o 
   6   4   0      798.68      748.02     32.35 o 
   8   4   0      833.55      986.57     24.33 o 
  10   4   0     4977.72     5412.91     96.33 o 
  12   4   0      759.70      666.44     21.61 o 
  14   4   0      327.15      341.01     27.10 o 
  16   4   0       43.43       78.77     18.90 o 
  18   4   0      276.28      324.14     29.40 o 
  20   4   0      159.52      179.46     28.09 o 
  22   4   0        0.51      -13.08     18.17 o 
  24   4   0       19.71       13.42     25.66 o 
  26   4   0        4.64       14.37     28.12 o 
  28   4   0       53.77       74.46     42.33 o 
   1   5   0     3951.43     3560.24     62.98 o 
   3   5   0     4316.43     3389.82     61.94 o 
   5   5   0       55.75      100.79      9.11 o 
   7   5   0     2195.73     1985.78     47.24 o 
   9   5   0       86.08       71.04     27.78 o 
  11   5   0     1017.08     1046.58     33.38 o 
  13   5   0      426.25      368.56     20.41 o 
  15   5   0      395.07      359.26     26.87 o 
  17   5   0      786.97      762.97     39.50 o 
  19   5   0       63.06      117.08     32.09 o 
  21   5   0      318.15      292.12     45.79 o 
  23   5   0       58.89       33.80     26.94 o 
  25   5   0        6.47       49.65     37.68 o 
  27   5   0       11.51      -16.01     31.63 o 
   0   6   0     1511.13     2382.57     93.97 o 
   2   6   0     2377.87     2319.49     52.01 o 
   4   6   0     4436.55     4288.02     84.69 o 
   6   6   0     1691.52     1492.93     38.30 o 
   8   6   0      279.03      365.26     19.37 o 
  10   6   0      362.76      536.03     27.58 o 
  12   6   0       10.07       21.91     12.77 o 
  14   6   0       48.16       43.97     17.53 o 
  16   6   0      305.43      350.00     27.37 o 
  18   6   0      788.53      839.59     62.98 o 
  20   6   0       33.06       43.45     26.71 o 
  22   6   0       46.92       -0.16     20.17 o 
  24   6   0       21.26       21.18     25.75 o 
  26   6   0        0.66       53.93     40.45 o 
   1   7   0        0.46       56.63     29.36 o 
   3   7   0       26.76       78.63     19.41 o 
   5   7   0       28.32       30.00      9.68 o 
   7   7   0      306.56      253.70     19.36 o 
   9   7   0      137.11      167.66     28.12 o 
  11   7   0      490.69      477.77     24.40 o 
  13   7   0      794.94      711.89     56.26 o 
  15   7   0      514.73      597.90     47.90 o 
  17   7   0       18.39       80.28     27.82 o 
  19   7   0        1.27       23.57     25.61 o 
  21   7   0        6.57      -25.77     25.77 o 
  23   7   0       54.14       15.83     25.85 o 
  25   7   0        9.17       18.04     30.25 o 
   0   8   0      652.52      554.93     58.77 o 
   2   8   0     1081.79     1131.03     39.81 o 
   4   8   0      802.84      735.24     38.81 o 
   6   8   0      269.67      225.51     18.81 o 
   8   8   0       54.93       68.57     14.98 o 
  10   8   0        4.64      -10.04     14.19 o 
  12   8   0       88.08       96.63     19.40 o 
  14   8   0      157.63      164.90     35.21 o 
  16   8   0       62.88       70.47     26.17 o 
  18   8   0       33.13      -26.36     29.89 o 
  20   8   0        6.31       29.48     25.42 o 
  22   8   0        3.12       21.66     26.01 o 
  24   8   0       83.02       65.06     38.83 o 
   1   9   0        5.36       23.28     14.47 o 
   3   9   0      543.73      491.55     29.09 o 
   5   9   0      166.86      181.62     24.54 o 
   7   9   0     2110.11     2051.59     69.80 o 
   9   9   0      730.36      673.42     52.92 o 
  11   9   0     1490.37     1595.31     85.50 o 
  13   9   0      484.78      413.88     46.48 o 
  15   9   0      223.34      196.49     39.41 o 
  17   9   0      104.97      124.57     34.51 o 
  19   9   0      295.38      369.22     56.20 o 
  21   9   0      181.51      114.39     40.70 o 
   0  10   0      852.93      904.97     64.94 o 
   2  10   0      241.87      243.08     31.36 o 
   4  10   0       34.08        7.93     12.68 o 
   6  10   0      230.23      214.58     23.04 o 
   8  10   0        0.12       48.91     30.25 o 
  10  10   0        1.84      -17.66     17.66 o 
  12  10   0        3.26       11.29     17.40 o 
  14  10   0        5.83       44.30     38.28 o 
  16  10   0       15.65       27.79     26.90 o 
  18  10   0       57.14       70.43     34.36 o 
  20  10   0        0.64      -20.20     31.42 o 
   1  11   0      186.63      222.23     26.47 o 
   3  11   0      232.04      233.88     26.93 o 
   5  11   0        1.09      -14.85     18.18 o 
   7  11   0        8.00       15.70     18.73 o 
   9  11   0       16.41       28.92     19.34 o 
  11  11   0        0.93       -1.35     25.48 o 
  13  11   0       59.98       27.76     34.82 o 
  15  11   0        9.70       49.32     33.65 o 
  17  11   0        2.70       29.92     32.45 o 
   0  12   0       90.75       60.28     28.68 o 
   2  12   0       45.61       58.14     28.11 o 
   4  12   0      110.52      136.70     28.19 o 
   6  12   0       74.72       63.77     26.26 o 
   8  12   0       40.06        7.45     19.88 o 
  10  12   0       98.18      131.49     38.46 o 
  12  12   0        0.82       15.82     35.19 o 
  14  12   0      204.17      104.75     46.03 o 
   1  13   0        0.15       -8.79     33.98 o 
   3  13   0       23.92      -11.99     27.08 o 
   5  13   0        3.70       17.36     47.53 o 
   7  13   0        0.06       32.87     46.92 o 
   9  13   0        8.80       15.82     39.82 o 
 -29   1   1        2.32      -27.85     31.12 o 
 -27   1   1        5.75      -18.04     25.20 o 
 -25   1   1      111.70      151.08     35.94 o 
 -23   1   1      179.32      174.15     32.99 o 
 -21   1   1      498.90      558.94     40.84 o 
 -19   1   1       80.92       51.45     20.00 o 
 -17   1   1      639.16      544.57     24.06 o 
 -15   1   1     1266.03     1562.28     41.01 o 
 -13   1   1     4961.22     4706.96    199.46 o 
 -11   1   1       96.83      185.02     11.56 o 
  -9   1   1    10456.83    10542.21    162.39 o 
  -7   1   1     8908.54     8286.83     77.69 o 
  -5   1   1       12.18       17.10      1.86 o 
  -3   1   1    40208.97    41391.91    473.74 o 
   3   1   1     4063.23     4411.24     77.34 o 
   5   1   1       28.20       41.31      5.30 o 
   7   1   1        5.12        7.07      7.38 o 
   9   1   1        4.07        0.21      5.13 o 
  11   1   1      529.79      401.30     16.60 o 
  13   1   1     1513.75     1399.18     36.82 o 
  15   1   1      230.53      188.29     21.31 o 
  17   1   1     1557.85     1606.38     49.83 o 
  19   1   1      307.81      332.05     27.27 o 
  21   1   1      852.47      747.14     42.32 o 
  23   1   1      399.81      354.66     35.96 o 
  25   1   1      361.45      290.59     44.88 o 
  27   1   1      386.99      425.04     53.46 o 
  29   1   1       81.22       57.10     42.99 o 
 -28   2   1       14.25      -11.83     25.58 o 
 -26   2   1       18.12       55.24     29.59 o 
 -24   2   1      878.11      846.46     66.41 o 
 -22   2   1       65.29       61.17     20.10 o 
 -20   2   1     1666.26     1750.92     84.91 o 
 -18   2   1     1050.34     1085.44     59.31 o 
 -16   2   1        7.59       51.24     15.97 o 
 -14   2   1     1156.81     1124.25     28.55 o 
 -12   2   1      888.86      850.35     23.23 o 
 -10   2   1     4604.92     4667.24     69.14 o 
  -8   2   1      335.00      442.61     17.38 o 
  -6   2   1    39414.19    39550.94    414.48 o 
  -4   2   1     6859.41     6645.89     74.01 o 
  -2   2   1     3943.71     3491.99     84.30 o 
   0   2   1    59380.88    57107.80    440.25 o 
   2   2   1     7265.07     8177.37     90.73 o 
   4   2   1   186927.39   184727.58   3320.72 o 
   6   2   1      359.83      311.60     13.75 o 
   8   2   1      679.59      915.47     26.85 o 
  10   2   1     7781.81     7918.87    127.74 o 
  12   2   1     2001.71     2570.24     54.47 o 
  14   2   1     4643.48     4305.70     89.62 o 
  16   2   1      254.17      296.78     19.14 o 
  18   2   1      756.35      752.16     34.15 o 
  20   2   1      518.78      546.60     36.95 o 
  22   2   1      367.92      329.47     33.32 o 
  24   2   1       50.74       42.81     21.60 o 
  26   2   1        1.49        4.34     21.11 o 
  28   2   1       72.28        6.34     31.13 o 
 -29   3   1       30.66       38.63     41.71 o 
 -27   3   1        0.01      -32.93     36.73 o 
 -25   3   1       11.85       31.06     26.57 o 
 -23   3   1      230.95      203.67     30.04 o 
 -21   3   1       23.81       38.60     19.78 o 
 -19   3   1      827.48      809.09     50.28 o 
 -17   3   1     1225.91     1136.73     52.63 o 
 -15   3   1      388.81      283.72     24.94 o 
 -13   3   1     2772.45     2759.03    113.28 o 
 -11   3   1     1334.90     1276.13     34.67 o 
  -9   3   1       48.54       45.69      7.01 o 
  -7   3   1     2141.77     2062.28     41.81 o 
  -5   3   1     4579.30     4972.68     69.89 o 
  -3   3   1     2284.16     2246.40     47.95 o 
  -1   3   1       26.82       11.01      6.50 o 
   1   3   1     7457.35     7653.85    102.76 o 
   3   3   1       43.43       36.64      9.19 o 
   5   3   1      385.07      389.49     19.64 o 
   7   3   1        3.39       -3.16      4.89 o 
   9   3   1     1626.28     1460.71     42.83 o 
  11   3   1     2197.22     2013.51     56.90 o 
  13   3   1      711.66      808.76     26.16 o 
  15   3   1      138.25      220.46     18.53 o 
  17   3   1       85.91      134.32     20.47 o 
  19   3   1      272.61      325.74     29.84 o 
  21   3   1      515.54      528.33     40.76 o 
  23   3   1      109.11      104.63     41.06 o 
  25   3   1        0.00       39.10     40.27 o 
  27   3   1        0.94       -8.78     29.59 o 
 -28   4   1      139.21       77.00     47.02 o 
 -26   4   1       33.64       21.37     30.84 o 
 -24   4   1       26.65       49.01     23.93 o 
 -22   4   1       32.94       71.95     23.33 o 
 -20   4   1       77.29       86.71     23.21 o 
 -18   4   1      952.05      964.96     49.94 o 
 -16   4   1      860.68      892.81     44.22 o 
 -14   4   1     1086.25     1161.76     47.48 o 
 -12   4   1     1222.53     1053.86     35.28 o 
 -10   4   1     1749.10     1885.95     38.91 o 
  -8   4   1     1570.57     1762.84     36.31 o 
  -6   4   1      349.41      252.60     10.96 o 
  -4   4   1     3551.95     3020.90     63.67 o 
  -2   4   1     7495.48     7534.47    121.43 o 
   0   4   1     2683.04     2078.17     46.95 o 
   2   4   1     5770.28     6164.14     96.90 o 
   4   4   1       37.13        0.86      4.25 o 
   6   4   1      267.19      399.12     13.74 o 
   8   4   1       16.42        5.42      5.00 o 
  10   4   1    13356.33    13393.32    219.94 o 
  12   4   1      166.15      206.55     21.37 o 
  14   4   1     4117.02     4402.46     94.46 o 
  16   4   1        7.76       34.79     10.22 o 
  18   4   1        0.64       -0.13     12.65 o 
  20   4   1       11.27       35.37     17.90 o 
  22   4   1      114.51       73.09     23.21 o 
  24   4   1       27.62       62.29     31.79 o 
  26   4   1        0.18      118.12     66.52 o 
  28   4   1       30.59       90.22     46.49 o 
 -27   5   1       26.63       -7.38     34.06 o 
 -25   5   1       49.84       23.58     27.26 o 
 -23   5   1       23.74       39.72     28.20 o 
 -21   5   1      900.08      879.66     57.29 o 
 -19   5   1      756.98      830.17     50.16 o 
 -17   5   1       10.55       49.83     23.14 o 
 -15   5   1     1713.92     1625.17     71.81 o 
 -13   5   1      875.97      944.94     29.00 o 
 -11   5   1      925.87     1015.72     41.39 o 
  -9   5   1      171.77      181.27     17.68 o 
  -7   5   1      167.28      183.06     11.53 o 
  -5   5   1       25.36       60.41     10.70 o 
  -3   5   1      696.70      521.68     17.98 o 
  -1   5   1     4931.85     5508.18    126.21 o 
   1   5   1      476.77      265.81     19.24 o 
   3   5   1     1435.14     1349.30     30.09 o 
   5   5   1     2157.49     2304.86     45.36 o 
   7   5   1      942.86      939.58     23.89 o 
   9   5   1       81.98       79.22      9.46 o 
  11   5   1       21.46      -11.03     17.68 o 
  13   5   1      626.56      523.07     31.49 o 
  15   5   1      605.63      618.65     29.41 o 
  17   5   1     1495.06     1493.03     58.22 o 
  19   5   1      346.45      351.11     44.55 o 
  21   5   1      392.12      455.24     56.22 o 
  23   5   1      126.55      168.02     50.50 o 
  25   5   1      156.58      154.50     39.58 o 
  27   5   1       24.24      -20.42     34.17 o 
 -26   6   1       15.86       35.75     34.16 o 
 -24   6   1       13.72       -2.84     24.50 o 
 -22   6   1        4.44       35.60     27.01 o 
 -20   6   1       26.53       -3.90     19.63 o 
 -18   6   1        0.48       44.83     19.92 o 
 -16   6   1      592.85      583.74     36.70 o 
 -14   6   1       69.22       88.53     29.32 o 
 -12   6   1      254.43      258.01     16.18 o 
 -10   6   1        0.67        4.27      9.77 o 
  -8   6   1     1900.93     1918.37     47.79 o 
  -6   6   1     1544.55     1220.14     40.69 o 
  -4   6   1      195.36      114.49     11.50 o 
  -2   6   1      435.76      479.27     19.49 o 
   0   6   1     3219.30     3095.78     73.65 o 
   2   6   1        1.53       15.97      8.32 o 
   4   6   1      279.94      184.36     20.50 o 
   6   6   1     1442.69     1272.68     39.91 o 
   8   6   1      362.71      345.26     16.54 o 
  10   6   1        0.05       -2.67     13.88 o 
  12   6   1      345.85      296.59     17.83 o 
  14   6   1      593.28      542.51     35.11 o 
  16   6   1        2.50       11.35     22.31 o 
  18   6   1      240.39      222.13     32.45 o 
  20   6   1       57.44       61.66     37.69 o 
  22   6   1        0.18       -6.22     24.88 o 
  24   6   1        0.45       -8.42     22.53 o 
  26   6   1        9.74       -8.60     29.62 o 
 -25   7   1        3.15       11.03     29.55 o 
 -23   7   1        7.02       -4.20     24.07 o 
 -21   7   1      166.12       30.97     24.92 o 
 -19   7   1        1.72       34.69     26.37 o 
 -17   7   1      405.24      412.86     44.38 o 
 -15   7   1       11.99       -3.07     13.25 o 
 -13   7   1     1781.44     1754.00     54.06 o 
 -11   7   1     1358.98     1546.94     52.15 o 
  -9   7   1     1423.50     1423.44     44.34 o 
  -7   7   1     7707.54     8229.72    175.23 o 
  -5   7   1      833.57      969.63     33.56 o 
  -3   7   1     1529.94     1229.30     37.53 o 
  -1   7   1      634.87      576.59     24.68 o 
   1   7   1     3775.40     3656.06     81.91 o 
   3   7   1      601.25      432.47     19.49 o 
   5   7   1        7.58       -9.06      9.06 o 
   7   7   1      947.06      944.03     30.69 o 
   9   7   1      248.96      227.37     16.08 o 
  11   7   1     6820.62     7227.87    234.91 o 
  13   7   1     2220.69     2297.60     81.13 o 
  15   7   1      861.37      906.19     44.58 o 
  17   7   1      476.32      470.53     45.50 o 
  19   7   1       53.66       98.06     44.11 o 
  21   7   1       39.46       80.94     38.63 o 
  23   7   1      213.33      183.85     42.64 o 
  25   7   1      136.55      111.55     40.47 o 
 -24   8   1      104.37      111.23     47.28 o 
 -22   8   1       21.50       34.32     33.17 o 
 -20   8   1       17.99       26.21     26.89 o 
 -18   8   1      206.49      325.43     82.56 o 
 -16   8   1       65.58       41.08     29.81 o 
 -14   8   1      764.38      862.52     59.10 o 
 -12   8   1        8.26        5.06     19.00 o 
 -10   8   1     1416.81     1188.07     42.12 o 
  -8   8   1       24.05       31.48     17.96 o 
  -6   8   1      226.05      273.62     25.19 o 
  -4   8   1     1014.11      970.16     37.97 o 
  -2   8   1     1499.85     1478.78     47.64 o 
   0   8   1     1200.78     1117.24     39.54 o 
   2   8   1       21.53       50.22     15.30 o 
   4   8   1     1349.90     1225.89     43.27 o 
   6   8   1     1561.20     1303.38     43.30 o 
   8   8   1     1691.51     1711.37     58.14 o 
  10   8   1      102.23      122.37     22.28 o 
  12   8   1      148.80      156.68     31.57 o 
  14   8   1       89.72       73.64     18.34 o 
  16   8   1       18.19       50.90     24.56 o 
  18   8   1      149.80      163.57     35.20 o 
  20   8   1        6.37       15.52     26.62 o 
  22   8   1       30.70        3.84     24.45 o 
  24   8   1       25.62       36.61     35.47 o 
 -21   9   1       14.99       40.93     32.94 o 
 -19   9   1       13.26       12.29     26.04 o 
 -17   9   1      167.10       96.14     33.02 o 
 -15   9   1        1.93      -16.96     23.77 o 
 -13   9   1       51.46      103.14     30.70 o 
 -11   9   1        6.09       13.55     18.09 o 
  -9   9   1      394.89      401.95     27.08 o 
  -7   9   1        3.95       37.36     20.09 o 
  -5   9   1      525.18      480.79     30.69 o 
  -3   9   1      184.99      185.41     20.93 o 
  -1   9   1       15.66       10.57     12.56 o 
   1   9   1        8.28       -4.78     14.16 o 
   3   9   1       21.74       27.03     11.55 o 
   5   9   1      213.40      249.37     20.02 o 
   7   9   1      431.62      551.81     36.85 o 
   9   9   1      202.15      214.93     26.48 o 
  11   9   1        8.41       15.73     17.61 o 
  13   9   1       13.42       10.86     19.82 o 
  15   9   1        0.85       81.97     51.21 o 
  17   9   1       21.61       53.15     30.27 o 
  19   9   1        7.99       22.55     26.80 o 
  21   9   1        4.49      -17.70     29.02 o 
 -20  10   1       88.75      159.55     49.17 o 
 -18  10   1        3.15        3.18     22.45 o 
 -16  10   1        2.60        1.01     22.86 o 
 -14  10   1       29.86       76.14     31.27 o 
 -12  10   1       56.85       -6.90     22.61 o 
 -10  10   1      359.19      352.33     35.64 o 
  -8  10   1       83.74      127.14     21.57 o 
  -6  10   1        6.71        7.86     14.25 o 
  -4  10   1      141.00      208.23     23.19 o 
  -2  10   1      125.64      231.22     23.37 o 
   0  10   1      125.36      167.80     21.37 o 
   2  10   1       25.08       95.73     29.86 o 
   4  10   1        2.48       -5.78     12.03 o 
   6  10   1      541.00      551.89     42.17 o 
   8  10   1      619.85      620.57     42.07 o 
  10  10   1       28.45        0.41     15.12 o 
  12  10   1       46.92       53.13     24.29 o 
  14  10   1      108.27       65.24     29.48 o 
  16  10   1       43.13       -6.96     23.28 o 
  18  10   1      102.37      169.72     47.13 o 
  20  10   1        7.80       -6.78     33.81 o 
 -17  11   1       92.81       51.45     33.19 o 
 -15  11   1       14.72        0.29     26.94 o 
 -13  11   1       37.79       39.21     29.27 o 
 -11  11   1       64.20       51.20     26.91 o 
  -9  11   1        6.90        2.74     16.97 o 
  -7  11   1       56.70       30.85     21.14 o 
  -5  11   1       15.49       36.44     18.33 o 
  -3  11   1      248.43      250.25     26.00 o 
  -1  11   1      318.65      231.03     28.49 o 
   1  11   1      101.07      155.70     31.59 o 
   3  11   1       19.88       25.81     24.82 o 
   5  11   1       51.63       44.11     26.60 o 
   7  11   1      217.98      276.19     32.97 o 
   9  11   1        9.26       24.21     21.20 o 
  11  11   1       23.55       46.74     24.59 o 
  13  11   1       10.82      -27.64     27.64 o 
  15  11   1       75.94       83.93     44.06 o 
  17  11   1        8.32       74.16     39.33 o 
 -14  12   1       15.64      106.25     65.20 o 
 -12  12   1        2.07        5.92     22.81 o 
 -10  12   1        2.20      -26.73     26.73 o 
  -8  12   1        0.87       21.90     23.23 o 
  -6  12   1        0.04       27.06     32.67 o 
  -4  12   1       54.29       58.00     25.34 o 
  -2  12   1        1.81       -3.15     14.86 o 
   0  12   1        7.55       -3.13     23.88 o 
   2  12   1       34.76       65.05     29.05 o 
   4  12   1       46.82       55.98     25.55 o 
   6  12   1       38.97       28.19     23.14 o 
   8  12   1       16.29       27.77     28.41 o 
  10  12   1        8.72       -7.98     26.12 o 
  12  12   1        9.45       21.84     35.33 o 
  14  12   1        1.55      -11.16     31.76 o 
  -9  13   1        4.68      -24.81     37.74 o 
  -7  13   1       23.81       -6.91     39.55 o 
  -5  13   1        0.81       25.01     44.60 o 
  -3  13   1       25.26       40.00     28.16 o 
  -1  13   1       18.89       25.82     76.37 o 
   1  13   1       29.03       41.35     44.58 o 
   3  13   1       64.26       46.78     32.00 o 
   5  13   1       14.50        5.29     30.49 o 
   7  13   1       73.92        9.49     27.58 o 
   9  13   1       38.68       92.31     68.93 o 
 -28   0   2       30.65       75.95     81.54 o 
 -26   0   2       15.03      -19.90     32.52 o 
 -24   0   2       23.16        6.83     33.44 o 
 -22   0   2       62.27      117.70     49.03 o 
 -20   0   2     6854.37     6838.37    453.87 o 
 -18   0   2     5839.96     5276.73    175.70 o 
 -16   0   2     6843.00     7431.85    209.97 o 
 -14   0   2      820.45      765.62     51.21 o 
 -12   0   2        1.59      -14.31     14.31 o 
 -10   0   2      807.77      892.01     26.74 o 
  -8   0   2      465.64      416.46     29.77 o 
  -6   0   2    16752.08    16703.60    466.15 o 
  -4   0   2    57710.97    59504.22    774.74 o 
  -2   0   2    33620.65    33422.68    751.98 o 
   2   0   2     2629.39     2836.41     76.99 o 
   6   0   2    20262.83    22446.11    392.94 o 
   8   0   2     5670.89     4910.84    109.33 o 
  10   0   2     8762.80     9231.90    215.94 o 
  12   0   2       93.18       50.57     14.71 o 
  14   0   2     2231.35     2012.04     82.79 o 
  16   0   2      474.13      503.60     70.73 o 
  18   0   2     1388.26     1191.89     85.58 o 
  20   0   2      770.61      865.15     72.90 o 
  22   0   2       19.12       68.59     55.00 o 
  24   0   2     1409.13     1489.85    178.58 o 
  26   0   2      282.32      187.75     48.21 o 
  28   0   2       21.65       35.43     37.22 o 
 -29   1   2       10.64       31.97     31.15 o 
 -27   1   2      134.87      130.34     65.22 o 
 -25   1   2       30.03       37.24     25.04 o 
 -23   1   2       26.84       21.67     22.56 o 
 -21   1   2        1.48        8.66     14.35 o 
 -19   1   2      271.01      253.93     25.65 o 
 -17   1   2     1242.39     1157.68     49.09 o 
 -15   1   2     4126.38     4400.83     85.72 o 
 -13   1   2     5811.75     6283.66    104.96 o 
 -11   1   2     1962.24     1825.15     32.33 o 
  -9   1   2     4935.24     4897.15     57.59 o 
  -7   1   2     1637.23     1520.23     30.74 o 
  -5   1   2     5892.32     5751.86     76.62 o 
  -3   1   2    34475.51    34321.54    320.31 o 
  -1   1   2     1863.87     1977.85     35.84 o 
   1   1   2       69.70       58.01      3.62 o 
   3   1   2      877.33      893.25     20.34 o 
   5   1   2     2967.16     3105.72     41.99 o 
   7   1   2     2087.60     1787.28     43.53 o 
   9   1   2     3039.66     3160.17     62.18 o 
  11   1   2     3396.12     3143.91     69.68 o 
  13   1   2     1267.08     1276.05     40.24 o 
  15   1   2        2.50       34.78     13.34 o 
  17   1   2      389.52      424.17     27.65 o 
  19   1   2      110.84      108.34     18.73 o 
  21   1   2      236.03      248.24     29.18 o 
  23   1   2      141.01      148.50     26.61 o 
  25   1   2       46.06       17.60     23.14 o 
  27   1   2        0.49      -12.03     25.24 o 
  29   1   2        6.49       15.82     31.99 o 
 -28   2   2       12.87       -3.29     25.27 o 
 -26   2   2        0.31       23.01     25.58 o 
 -24   2   2      387.33      387.74     48.78 o 
 -22   2   2      166.04      127.30     26.50 o 
 -20   2   2      162.59      162.26     24.47 o 
 -18   2   2       61.71       47.52     14.25 o 
 -16   2   2      449.57      367.90     30.43 o 
 -14   2   2      250.15      252.99     24.86 o 
 -12   2   2     1675.75     1612.53     62.19 o 
 -10   2   2     8123.70     8761.08    167.48 o 
  -8   2   2      110.04      101.10     10.13 o 
  -6   2   2      331.49      361.77     11.08 o 
  -4   2   2      900.77      782.47     24.99 o 
  -2   2   2     2329.95     2604.54     40.87 o 
   0   2   2     7985.94     8354.17    174.01 o 
   2   2   2    27482.64    28586.54    409.70 o 
   4   2   2    16911.13    19110.58    261.07 o 
   6   2   2    30859.45    31917.33    546.61 o 
   8   2   2      267.81      265.54     13.04 o 
  10   2   2     2612.55     3123.90     65.46 o 
  12   2   2       89.26      159.71     13.76 o 
  14   2   2     2358.03     2640.49     65.50 o 
  16   2   2       83.95      117.23     14.98 o 
  18   2   2     1225.49     1258.20     45.31 o 
  20   2   2       49.13       92.91     24.31 o 
  22   2   2       29.63       -1.51     18.15 o 
  24   2   2       83.16      141.07     29.37 o 
  26   2   2       14.79       25.00     28.78 o 
  28   2   2        1.20       15.71     53.24 o 
 -29   3   2        0.00      -26.79     38.26 o 
 -27   3   2       21.50       28.76     30.73 o 
 -25   3   2        0.87       14.23     25.79 o 
 -23   3   2        0.07      -17.76     17.76 o 
 -21   3   2      629.13      653.41     43.88 o 
 -19   3   2      164.95      248.82     28.71 o 
 -17   3   2     2088.97     2263.47     82.58 o 
 -15   3   2        0.21       29.20     20.80 o 
 -13   3   2      158.98      190.32     22.13 o 
 -11   3   2     5139.49     6048.78    131.95 o 
  -9   3   2     2747.94     2521.77     62.66 o 
  -7   3   2      102.16       58.34     12.74 o 
  -5   3   2      265.28      252.15      9.08 o 
  -3   3   2     8332.49     7645.18    142.37 o 
  -1   3   2      518.62      496.73     14.48 o 
   1   3   2    22448.33    21356.73    239.95 o 
   3   3   2    13929.27    13013.44    150.62 o 
   5   3   2     2170.23     1790.92     37.69 o 
   7   3   2     3899.46     3293.74    119.98 o 
   9   3   2      204.06      147.05     10.90 o 
  11   3   2      282.86      233.02     14.19 o 
  13   3   2     1032.84     1222.25     35.69 o 
  15   3   2      526.46      552.38     27.75 o 
  17   3   2      113.42      138.19     18.31 o 
  19   3   2      101.65      128.88     23.58 o 
  21   3   2     1052.51     1086.83     56.06 o 
  23   3   2       78.66      135.69     35.98 o 
  25   3   2      314.85      370.04     47.97 o 
  27   3   2       32.72       52.11     39.80 o 
 -28   4   2        5.46       37.72     42.90 o 
 -26   4   2       22.98       -6.18     29.56 o 
 -24   4   2       55.69       84.90     27.35 o 
 -22   4   2       38.09       28.39     21.50 o 
 -20   4   2      159.13      250.12     29.84 o 
 -18   4   2       23.95       32.42     19.09 o 
 -16   4   2       43.21      124.63     21.38 o 
 -14   4   2     1170.20     1247.58     47.41 o 
 -12   4   2      512.00      497.30     33.06 o 
 -10   4   2     2589.17     2850.84     51.53 o 
  -8   4   2     1779.71     2016.58     39.68 o 
  -6   4   2       15.26       23.98      7.14 o 
  -4   4   2       50.00      105.12     23.68 o 
  -2   4   2       32.84      127.98     15.95 o 
   0   4   2     2815.94     2958.19     47.51 o 
   2   4   2     3926.48     4160.04     60.95 o 
   4   4   2     7114.41     7832.03    100.28 o 
   6   4   2     1363.84     1747.08     26.64 o 
   8   4   2    17911.98    16362.58    540.39 o 
  10   4   2      376.02      401.70     23.09 o 
  12   4   2       87.11      173.89     12.48 o 
  14   4   2     2306.06     2278.58     55.59 o 
  16   4   2       26.11       18.81     10.35 o 
  18   4   2      207.41      224.23     18.42 o 
  20   4   2      185.11      159.07     24.57 o 
  22   4   2        9.47       23.50     23.39 o 
  24   4   2        2.89       -3.44     23.42 o 
  26   4   2        0.88       -0.39     26.17 o 
  28   4   2        7.21      -15.33     32.14 o 
 -27   5   2       18.78       30.72     37.70 o 
 -25   5   2       39.52        0.47     27.21 o 
 -23   5   2       18.35       23.75     29.20 o 
 -21   5   2       71.06       33.71     21.34 o 
 -19   5   2       18.71        9.30     17.18 o 
 -17   5   2       59.96       88.89     21.19 o 
 -15   5   2      203.44      219.43     24.69 o 
 -13   5   2     2964.45     2722.91     92.11 o 
 -11   5   2      975.34     1024.71     28.92 o 
  -9   5   2      190.75      178.83     16.53 o 
  -7   5   2     1105.26      849.65     30.60 o 
  -5   5   2      122.88      159.63     13.12 o 
  -3   5   2     3807.54     3383.17     70.53 o 
  -1   5   2     6282.43     5514.84    249.44 o 
   1   5   2     1040.39      957.81     21.99 o 
   3   5   2     1259.40     1027.63     23.95 o 
   5   5   2     5688.98     5934.97     91.85 o 
   7   5   2       19.14        3.88      5.70 o 
   9   5   2      771.75      598.64     21.69 o 
  11   5   2     1049.75     1017.38     49.05 o 
  13   5   2      260.98      198.80     17.63 o 
  15   5   2     1009.98     1021.24     45.02 o 
  17   5   2      335.50      294.39     25.63 o 
  19   5   2       30.12       51.42     24.97 o 
  21   5   2      155.69      128.47     31.95 o 
  23   5   2      134.47      192.60     47.85 o 
  25   5   2       33.08      115.13     63.37 o 
  27   5   2       13.42       46.20     51.22 o 
 -26   6   2       30.48       10.08     33.77 o 
 -24   6   2      144.42      175.06     42.32 o 
 -22   6   2      108.37       84.64     49.75 o 
 -20   6   2      139.58      184.08     30.67 o 
 -18   6   2        2.78       -2.31     19.97 o 
 -16   6   2        7.87       64.18     35.83 o 
 -14   6   2     2206.18     2243.52     78.75 o 
 -12   6   2      823.70      803.33     28.70 o 
 -10   6   2      922.17     1019.51     32.07 o 
  -8   6   2        0.03       26.95     10.42 o 
  -6   6   2      154.47      189.79     15.84 o 
  -4   6   2      304.45      392.15     18.17 o 
  -2   6   2     1332.29     1186.98     37.56 o 
   0   6   2     2447.14     1790.76     58.06 o 
   2   6   2     5389.94     5927.64    148.66 o 
   4   6   2      681.48      387.72     17.02 o 
   6   6   2        2.04        0.27      6.00 o 
   8   6   2     5629.44     5263.42    169.00 o 
  10   6   2       27.52       41.87     19.79 o 
  12   6   2       12.85       33.11     23.70 o 
  14   6   2     1874.41     1813.69     72.52 o 
  16   6   2       71.84       61.03     17.63 o 
  18   6   2      127.11      149.52     30.05 o 
  20   6   2       10.29       49.21     32.34 o 
  22   6   2      146.75      172.95     41.14 o 
  24   6   2        0.04        2.72     22.14 o 
  26   6   2        0.83        8.37     26.22 o 
 -25   7   2        0.04       11.63     32.05 o 
 -23   7   2        2.11       32.04     28.98 o 
 -21   7   2      122.47       90.42     33.23 o 
 -19   7   2       21.89       85.98     40.79 o 
 -17   7   2      218.21      216.88     27.23 o 
 -15   7   2      110.69      134.05     21.54 o 
 -13   7   2     1347.69     1236.85     56.08 o 
 -11   7   2     1310.61     1311.01     43.09 o 
  -9   7   2     1521.20     1553.01     48.92 o 
  -7   7   2      175.49      252.18     22.52 o 
  -5   7   2      495.54      446.14     22.34 o 
  -3   7   2       86.37      146.92     14.67 o 
  -1   7   2      471.73      641.36     72.12 o 
   1   7   2      187.15      153.15     15.11 o 
   3   7   2       51.28       14.93      8.49 o 
   5   7   2       54.18       27.41     14.89 o 
   7   7   2       52.49       81.59     14.69 o 
   9   7   2      292.27      369.63     33.12 o 
  11   7   2      177.51      189.33     21.66 o 
  13   7   2        2.71      -16.69     16.69 o 
  15   7   2      322.68      370.53     31.07 o 
  17   7   2        5.49       53.74     24.13 o 
  19   7   2       29.75       39.50     25.09 o 
  21   7   2       25.26       17.85     22.63 o 
  23   7   2        9.84       -9.43     26.08 o 
  25   7   2       26.12       56.42     33.33 o 
 -24   8   2       16.06       44.31     33.35 o 
 -22   8   2       12.18       -8.85     34.99 o 
 -20   8   2      124.82      182.38     38.91 o 
 -18   8   2       84.38      145.86     47.80 o 
 -16   8   2      164.61      212.55     36.57 o 
 -14   8   2       61.29      104.28     22.66 o 
 -12   8   2      739.81      738.50     48.17 o 
 -10   8   2      330.96      289.41     22.40 o 
  -8   8   2       54.25       78.54     17.27 o 
  -6   8   2      519.23      519.04     28.36 o 
  -4   8   2        9.17       -4.65     10.40 o 
  -2   8   2       42.75       57.24     13.31 o 
   0   8   2      818.64      739.96     41.94 o 
   2   8   2     1156.60     1528.45     55.71 o 
   4   8   2      520.60      513.17     63.78 o 
   6   8   2      301.99      240.30     21.00 o 
   8   8   2       76.25      205.51     24.45 o 
  10   8   2      173.10      216.00     24.14 o 
  12   8   2       46.48       75.43     18.52 o 
  14   8   2       42.23       95.79     33.83 o 
  16   8   2       19.36       34.65     23.97 o 
  18   8   2        3.70       23.62     25.47 o 
  20   8   2       84.26       53.35     28.11 o 
  22   8   2       36.73        1.49     21.74 o 
  24   8   2        0.13       87.62     43.83 o 
 -21   9   2        4.50       23.55     27.56 o 
 -19   9   2       13.31      -11.42     25.91 o 
 -17   9   2      133.96      194.10     36.80 o 
 -15   9   2       58.70       99.61     31.56 o 
 -13   9   2      375.66      356.08     44.65 o 
 -11   9   2     1428.83     1475.41     69.65 o 
  -9   9   2     1112.99     1005.12     48.22 o 
  -7   9   2     1143.20     1168.71     47.28 o 
  -5   9   2      118.09      153.68     18.62 o 
  -3   9   2     1042.95     1102.99     46.72 o 
  -1   9   2      803.73      624.54     29.34 o 
   1   9   2      745.67      763.01     33.99 o 
   3   9   2      576.84      503.98     26.64 o 
   5   9   2      145.83      227.49     28.74 o 
   7   9   2       67.27      111.18     22.40 o 
   9   9   2       27.18       80.62     21.38 o 
  11   9   2      531.14      505.91     38.42 o 
  13   9   2      633.49      629.71     45.05 o 
  15   9   2      350.90      385.18     59.43 o 
  17   9   2      284.63      349.02     58.72 o 
  19   9   2       68.85       74.07     34.33 o 
  21   9   2       41.43       32.28     31.69 o 
 -20  10   2       27.37       46.87     34.57 o 
 -18  10   2      135.57      129.47     42.02 o 
 -16  10   2        3.76        1.91     34.25 o 
 -14  10   2       98.24       95.40     36.52 o 
 -12  10   2        4.07       28.72     24.58 o 
 -10  10   2        0.53       41.24     29.35 o 
  -8  10   2        4.69       47.09     23.76 o 
  -6  10   2       32.28       18.61     14.10 o 
  -4  10   2      341.56      326.74     27.85 o 
  -2  10   2      453.00      438.50     30.88 o 
   0  10   2       18.34       55.31     16.02 o 
   2  10   2      114.11      162.94     27.10 o 
   4  10   2      165.69      208.18     28.30 o 
   6  10   2      327.49      334.95     33.89 o 
   8  10   2       77.73       96.46     25.42 o 
  10  10   2       54.07       64.32     31.50 o 
  12  10   2       14.88       62.12     38.96 o 
  14  10   2        0.07        1.64     24.66 o 
  16  10   2       53.88       -5.98     25.75 o 
  18  10   2       36.65       52.50     38.08 o 
  20  10   2        0.72      -37.78     39.60 o 
 -17  11   2      295.20      291.57     53.73 o 
 -15  11   2        0.04       21.89     31.27 o 
 -13  11   2        7.87        3.81     23.29 o 
 -11  11   2        0.06      -20.31     23.46 o 
  -9  11   2        2.96       17.04     19.59 o 
  -7  11   2        5.77       14.33     18.51 o 
  -5  11   2       67.49       27.43     17.26 o 
  -3  11   2      106.29      115.25     23.90 o 
  -1  11   2       62.42       98.60     20.99 o 
   1  11   2      120.21      191.09     29.70 o 
   3  11   2       72.14       91.59     24.17 o 
   5  11   2        8.87       23.95     22.21 o 
   7  11   2      134.15      214.91     29.20 o 
   9  11   2       13.22       22.87     19.96 o 
  11  11   2       14.78       17.41     22.90 o 
  13  11   2        0.02       -6.87     45.00 o 
  15  11   2        0.05       56.67     43.59 o 
  17  11   2       41.69       72.81     43.98 o 
 -14  12   2       26.86      -38.47     38.47 o 
 -12  12   2       17.37       22.17     33.54 o 
 -10  12   2      172.73      137.59     57.23 o 
  -8  12   2       15.63       24.36     24.27 o 
  -6  12   2      168.34      163.73     45.76 o 
  -4  12   2       41.58       30.16     24.99 o 
  -2  12   2       37.81       36.97     26.45 o 
   0  12   2       74.30      127.77     33.61 o 
   2  12   2       65.71       44.87     25.62 o 
   4  12   2        3.00       36.66     33.22 o 
   6  12   2        4.03       55.78     31.49 o 
   8  12   2       16.46        3.26     29.72 o 
  10  12   2      242.04      304.68     66.93 o 
  12  12   2       25.42      -25.09     34.01 o 
  14  12   2       72.49      185.78     56.60 o 
  -9  13   2       41.00       41.14     48.84 o 
  -5  13   2        5.31       91.81     78.19 o 
  -3  13   2        2.63       22.75     37.77 o 
  -1  13   2        0.00       13.61     33.33 o 
   1  13   2       62.40       -7.17     27.27 o 
   3  13   2        4.16       12.90     25.08 o 
   5  13   2        8.98       52.86     35.99 o 
   7  13   2        7.57       34.99     39.73 o 
   9  13   2        0.00       49.98     38.12 o 
 -29   1   3       35.48       81.81     38.03 o 
 -27   1   3       76.32       87.26     35.84 o 
 -25   1   3       48.61       49.57     26.87 o 
 -23   1   3      225.38      291.28     39.27 o 
 -21   1   3       52.40       76.39     37.59 o 
 -19   1   3      289.09      377.22     32.80 o 
 -17   1   3        4.34       -8.45     11.40 o 
 -15   1   3       52.42       90.08     18.99 o 
 -13   1   3     1620.61     1661.91     31.08 o 
 -11   1   3    15626.36    16669.25    204.67 o 
  -9   1   3      197.60      127.29      5.14 o 
  -7   1   3     2856.24     2982.35     36.12 o 
  -5   1   3     4996.52     5051.88     69.68 o 
  -3   1   3    34772.98    35422.56    425.74 o 
  -1   1   3    10170.18    10262.83     93.72 o 
   1   1   3    51624.69    54101.95    400.09 o 
   3   1   3    10570.15    10473.99    114.99 o 
   5   1   3     1517.17     1510.53     24.74 o 
   7   1   3      591.64      696.69     18.21 o 
   9   1   3        3.45        8.31      7.47 o 
  11   1   3      740.04      561.45     21.13 o 
  13   1   3       93.67      170.29     14.20 o 
  15   1   3     1880.50     1762.45     52.27 o 
  17   1   3      297.93      254.60     20.76 o 
  19   1   3      378.77      406.67     33.83 o 
  21   1   3      233.56      226.90     32.03 o 
  23   1   3       56.09      103.41     26.18 o 
  25   1   3      439.60      464.34     46.34 o 
  27   1   3      101.81      163.64     47.63 o 
  29   1   3       15.58       -3.45     35.69 o 
 -28   2   3        0.60       60.11     39.38 o 
 -26   2   3       98.31      135.55     41.63 o 
 -24   2   3       12.44       42.44     30.88 o 
 -22   2   3       40.40      -10.89     20.21 o 
 -20   2   3      667.46      656.17     39.93 o 
 -18   2   3      334.36      312.17     27.27 o 
 -16   2   3     3726.60     4109.78    134.39 o 
 -14   2   3     2901.53     3061.51    100.81 o 
 -12   2   3      798.19      705.48     28.59 o 
 -10   2   3     1696.94     1675.68     45.43 o 
  -8   2   3     3935.08     4849.69     92.52 o 
  -6   2   3      924.26      713.35     14.85 o 
  -4   2   3     2815.82     3064.54     48.85 o 
  -2   2   3     4913.03     4245.90     79.07 o 
   0   2   3    58066.60    59624.96    760.37 o 
   2   2   3     7469.78     7220.89    153.48 o 
   4   2   3      367.63      381.42     12.34 o 
   6   2   3      891.41      981.63     22.49 o 
   8   2   3     2446.60     2011.37     37.62 o 
  10   2   3     7246.61     7160.79    123.94 o 
  12   2   3      174.15      162.40     19.14 o 
  14   2   3     3315.30     3265.73     85.07 o 
  16   2   3       11.39        4.63     14.70 o 
  18   2   3     1180.07     1041.82     41.38 o 
  20   2   3       48.84       45.41     19.15 o 
  22   2   3       66.12       82.22     20.86 o 
  24   2   3      351.28      329.62     48.76 o 
  26   2   3        0.52       -4.66     24.46 o 
  28   2   3      100.13      106.22     51.16 o 
 -27   3   3       20.77       18.43     32.16 o 
 -25   3   3       71.01      141.24     38.89 o 
 -23   3   3        0.00        6.52     16.89 o 
 -21   3   3      281.23      353.00     58.23 o 
 -19   3   3      511.19      488.67     36.53 o 
 -17   3   3      297.22      353.97     33.71 o 
 -15   3   3       67.57      125.81     18.99 o 
 -13   3   3     1224.37     1244.42     44.47 o 
 -11   3   3      179.46      262.14     19.17 o 
  -9   3   3     1499.44     1644.60     44.98 o 
  -7   3   3     7315.17     7660.72    107.93 o 
  -5   3   3      425.40      569.40     16.94 o 
  -3   3   3      324.96      376.53     14.99 o 
  -1   3   3     1183.78     1193.56     21.80 o 
   1   3   3     2567.64     3142.56     77.30 o 
   3   3   3     1331.72     1395.71     17.01 o 
   5   3   3      380.64      414.72     15.81 o 
   7   3   3     4074.17     3766.68     77.05 o 
   9   3   3     2143.84     2112.98     38.57 o 
  11   3   3     1213.34     1095.01     27.95 o 
  13   3   3      851.90      796.45     30.03 o 
  15   3   3        2.89       23.01     11.95 o 
  17   3   3       26.20       38.11     14.72 o 
  19   3   3      386.64      368.62     25.83 o 
  21   3   3       31.69       98.87     44.09 o 
  23   3   3       12.81       49.80     27.92 o 
  25   3   3       13.08       18.36     27.13 o 
  27   3   3        0.62        9.89     35.29 o 
 -28   4   3       23.33       19.35     34.67 o 
 -26   4   3        0.99       -4.92     25.89 o 
 -24   4   3      102.73      172.89     48.15 o 
 -22   4   3        9.74       20.05     19.05 o 
 -20   4   3      531.86      518.54     40.66 o 
 -18   4   3      119.06      162.78     25.75 o 
 -16   4   3      212.78      247.95     25.75 o 
 -14   4   3      162.63      130.95     18.33 o 
 -12   4   3      249.69      293.12     21.44 o 
 -10   4   3      940.45      836.43     33.94 o 
  -8   4   3     1183.55     1387.70     37.57 o 
  -6   4   3    12785.55    12389.64    210.22 o 
  -4   4   3     5020.96     4701.30    110.19 o 
  -2   4   3      348.89      247.35     12.60 o 
   0   4   3     5932.19     7098.47     99.47 o 
   2   4   3     6233.22     6234.92    100.16 o 
   4   4   3        4.16       21.06     13.39 o 
   6   4   3       20.13       20.49      8.34 o 
   8   4   3     3787.40     3227.29     76.25 o 
  10   4   3     1823.40     1858.64     46.44 o 
  12   4   3      481.62      470.37     25.20 o 
  14   4   3     2233.09     2139.42     58.82 o 
  16   4   3       10.37       21.16     11.21 o 
  18   4   3     1568.75     1654.33     65.65 o 
  20   4   3       96.76      143.83     32.73 o 
  22   4   3      270.89      356.21     43.30 o 
  24   4   3        7.93        1.03     22.05 o 
  26   4   3        5.04       24.94     31.31 o 
 -27   5   3        8.79      -39.39     39.99 o 
 -25   5   3        6.92       42.62     36.63 o 
 -23   5   3      197.49      219.52     35.71 o 
 -21   5   3      198.28      207.82     39.28 o 
 -19   5   3      248.96      263.92     41.71 o 
 -17   5   3     2795.18     2813.12    100.95 o 
 -15   5   3       97.88      149.04     33.12 o 
 -13   5   3      437.94      558.88     34.49 o 
 -11   5   3      437.84      398.88     19.86 o 
  -9   5   3     1344.24     1408.75     35.45 o 
  -7   5   3      157.73      170.57     11.01 o 
  -5   5   3      955.24      897.46     29.72 o 
  -3   5   3        1.87       20.67      8.76 o 
  -1   5   3      467.55      433.28     17.41 o 
   1   5   3     4174.76     3416.69     58.91 o 
   3   5   3     3580.94     4093.06     83.20 o 
   5   5   3     3473.41     3096.97     70.86 o 
   7   5   3      437.53      370.60     24.49 o 
   9   5   3      128.73      131.00     15.11 o 
  11   5   3     1324.76     1283.49     46.74 o 
  13   5   3      496.99      631.79     42.24 o 
  15   5   3      158.94      232.91     22.15 o 
  17   5   3       17.44       41.07     26.91 o 
  19   5   3      265.89      300.40     38.32 o 
  21   5   3       44.11       82.05     41.53 o 
  23   5   3        0.05      -25.42     25.42 o 
  25   5   3       68.13       61.41     34.81 o 
  27   5   3       42.14       90.17     44.65 o 
 -26   6   3        4.26       23.10     33.71 o 
 -24   6   3        4.95       52.73     33.92 o 
 -22   6   3      137.00      141.43     32.08 o 
 -20   6   3       73.97       90.40     26.59 o 
 -18   6   3       11.67       30.64     18.67 o 
 -16   6   3       36.00       45.08     19.23 o 
 -14   6   3      237.69      193.07     24.24 o 
 -12   6   3      553.31      551.88     34.34 o 
 -10   6   3      310.36      382.24     20.60 o 
  -8   6   3        6.54       10.69     10.31 o 
  -6   6   3     1074.56     1285.65     40.71 o 
  -4   6   3      611.92      734.30     37.73 o 
  -2   6   3     1687.76     1825.62     69.88 o 
   0   6   3      604.63      470.73     18.61 o 
   2   6   3      203.84      233.32     12.00 o 
   4   6   3     2329.98     2212.14     43.29 o 
   6   6   3      359.05      472.24     26.50 o 
   8   6   3      194.40      242.05     21.26 o 
  10   6   3      389.83      401.06     26.48 o 
  12   6   3     3004.15     2694.17     87.75 o 
  14   6   3     1002.29      885.64     54.75 o 
  16   6   3       38.03       75.03     18.33 o 
  18   6   3      155.94      183.67     34.50 o 
  20   6   3        8.48       25.07     21.13 o 
  22   6   3        6.21       38.42     27.07 o 
  24   6   3        0.62        1.74     21.67 o 
  26   6   3        0.31       28.54     37.64 o 
 -25   7   3      104.49      160.72     74.49 o 
 -23   7   3        7.08       23.59     31.38 o 
 -21   7   3      137.34      115.79     34.10 o 
 -19   7   3       51.19       89.68     38.92 o 
 -17   7   3      162.28      180.17     29.42 o 
 -15   7   3       39.67        5.21     17.94 o 
 -13   7   3        5.12       10.34     15.01 o 
 -11   7   3      959.06     1011.63     37.32 o 
  -9   7   3     1914.61     1894.14     56.74 o 
  -7   7   3     2852.69     2785.39     71.95 o 
  -5   7   3      773.58      821.61     37.84 o 
  -3   7   3     4987.74     4718.80    103.80 o 
  -1   7   3      505.55      462.33     28.24 o 
   1   7   3      416.35      325.27     16.51 o 
   3   7   3     2124.61     1865.43     45.67 o 
   5   7   3      881.58     1040.80     33.53 o 
   7   7   3     1523.50     1604.02     54.79 o 
   9   7   3       63.06       97.40     35.22 o 
  11   7   3      307.62      353.30     28.56 o 
  13   7   3      866.54      825.75     45.71 o 
  15   7   3     1098.73     1099.70     68.79 o 
  17   7   3      522.35      518.80     53.34 o 
  19   7   3       64.03       53.97     38.65 o 
  21   7   3      295.10      269.17     43.38 o 
  23   7   3        0.61        3.08     26.38 o 
  25   7   3       14.35       32.65     31.10 o 
 -24   8   3        3.38      -29.37     31.50 o 
 -22   8   3       39.91       31.49     30.76 o 
 -20   8   3      210.40      184.95     38.03 o 
 -18   8   3       24.64        9.03     22.96 o 
 -16   8   3      170.96      171.47     27.65 o 
 -14   8   3      165.68      199.07     25.62 o 
 -12   8   3      143.03      149.07     25.49 o 
 -10   8   3     1171.98     1251.15     47.68 o 
  -8   8   3      245.00      249.60     32.52 o 
  -6   8   3      347.56      307.19     22.86 o 
  -4   8   3       14.09       47.12     20.24 o 
  -2   8   3      361.00      407.59     23.62 o 
   0   8   3      501.44      525.70     34.51 o 
   2   8   3      609.85      531.50     41.48 o 
   4   8   3     1157.30     1055.07     34.74 o 
   6   8   3        8.78       44.99     21.72 o 
   8   8   3      940.04      947.25     46.01 o 
  10   8   3     1118.31     1012.43     52.07 o 
  12   8   3     1909.86     1813.83     76.60 o 
  14   8   3       40.50       27.56     18.62 o 
  16   8   3       95.30      118.01     44.74 o 
  18   8   3      108.53       83.59     32.75 o 
  20   8   3        2.76       41.50     27.02 o 
  22   8   3       72.90      147.09     39.06 o 
 -21   9   3        2.07      -16.71     28.54 o 
 -19   9   3       20.10       22.01     29.72 o 
 -17   9   3        3.92       27.74     25.64 o 
 -15   9   3       56.11       41.35     26.85 o 
 -13   9   3      101.94       98.33     22.68 o 
 -11   9   3       74.63       71.97     21.15 o 
  -9   9   3       13.96       65.23     22.97 o 
  -7   9   3       92.07      137.14     20.42 o 
  -5   9   3     1008.80      981.24     49.05 o 
  -3   9   3        9.30       20.56     16.75 o 
  -1   9   3        3.52       58.31     17.55 o 
   1   9   3      242.12      271.05     21.52 o 
   3   9   3      118.03      119.47     28.25 o 
   5   9   3       12.89       61.38     35.37 o 
   7   9   3       16.67       17.98     16.86 o 
   9   9   3        3.04        2.70     14.54 o 
  11   9   3       57.27       46.77     23.11 o 
  13   9   3       55.52       87.40     49.51 o 
  15   9   3        9.61        3.63     19.85 o 
  17   9   3        1.10       20.92     25.94 o 
  19   9   3       11.36       58.82     41.64 o 
  21   9   3       37.91       53.98     44.86 o 
 -20  10   3        1.55       27.54     28.71 o 
 -18  10   3        1.86       17.17     29.86 o 
 -16  10   3       36.10       61.52     31.81 o 
 -14  10   3      136.54       95.88     31.24 o 
 -12  10   3       27.05       27.73     23.05 o 
 -10  10   3      184.28      194.98     24.59 o 
  -8  10   3      434.35      368.27     31.65 o 
  -6  10   3       17.01       25.85     16.09 o 
  -4  10   3      163.50      148.87     34.69 o 
  -2  10   3      210.36      180.28     34.33 o 
   0  10   3       88.99       77.14     22.98 o 
   2  10   3       45.48       91.27     21.71 o 
   4  10   3      396.92      386.35     32.90 o 
   6  10   3      223.46      249.21     29.52 o 
   8  10   3        3.67       -1.73     14.75 o 
  10  10   3      202.76      208.40     35.29 o 
  12  10   3      252.26      252.63     32.31 o 
  14  10   3      187.70      164.74     35.14 o 
  16  10   3       17.00       37.83     35.96 o 
  18  10   3      123.78      124.06     42.18 o 
 -17  11   3       49.61       11.04     33.24 o 
 -15  11   3        4.61      -26.09     31.35 o 
 -13  11   3       71.93       43.83     28.77 o 
 -11  11   3       53.75       63.78     26.24 o 
  -9  11   3      197.03      164.41     29.97 o 
  -7  11   3       42.32       23.75     17.62 o 
  -5  11   3       29.13       17.51     16.15 o 
  -3  11   3       37.95       36.10     16.32 o 
  -1  11   3       20.15        6.44     14.27 o 
   1  11   3       82.42      201.85     32.79 o 
   3  11   3      332.90      302.40     41.79 o 
   5  11   3      138.13      161.32     34.66 o 
   7  11   3      108.36      165.88     33.02 o 
   9  11   3        5.84       -6.89     23.29 o 
  11  11   3      122.77       94.18     33.05 o 
  13  11   3        3.65       43.24     51.65 o 
  15  11   3       11.49       17.80     34.26 o 
  17  11   3        7.63       28.21     36.97 o 
 -14  12   3       25.71       21.45     35.14 o 
 -12  12   3        0.26       65.39     42.67 o 
 -10  12   3        0.42       -2.81     26.53 o 
  -8  12   3        7.01       17.37     30.38 o 
  -6  12   3        6.65       -0.58     21.62 o 
  -4  12   3        0.43       -9.20     21.00 o 
  -2  12   3       70.46       78.63     33.59 o 
   0  12   3       26.33        3.64     26.46 o 
   2  12   3        4.91        4.55     22.39 o 
   4  12   3       55.69       48.22     31.14 o 
   6  12   3        4.38       36.77     34.88 o 
   8  12   3        1.90        9.64     27.31 o 
  10  12   3       97.66      138.89     33.36 o 
  12  12   3        3.97       14.10     34.68 o 
  -9  13   3      127.90       83.21     48.73 o 
  -7  13   3       17.11      -66.04     72.78 o 
  -5  13   3        0.28        9.87     37.35 o 
  -3  13   3       51.24       61.51     39.20 o 
  -1  13   3        5.07       28.06     37.43 o 
   1  13   3       87.53      123.21     35.13 o 
   3  13   3       26.55       30.36     30.00 o 
   5  13   3       19.83       83.34     37.00 o 
   7  13   3        7.80        0.18     25.33 o 
   9  13   3        3.53       73.17     58.04 o 
 -28   0   4       49.55      -11.88     43.36 o 
 -26   0   4      158.91      181.90     61.47 o 
 -24   0   4        0.93       16.67     36.80 o 
 -22   0   4      478.83      346.51     54.30 o 
 -20   0   4      632.18      767.16     78.25 o 
 -18   0   4      745.34      786.21     78.56 o 
 -16   0   4     3467.83     3416.36    102.18 o 
 -14   0   4     1889.57     1943.44     63.92 o 
 -12   0   4     2045.84     2118.49     56.69 o 
 -10   0   4     4856.41     5178.19    112.87 o 
  -8   0   4      626.91      799.31     24.93 o 
  -6   0   4     2105.16     2210.57     49.86 o 
  -4   0   4      258.23      346.39     21.12 o 
  -2   0   4     1756.89     1754.88     45.13 o 
   0   0   4    25324.14    27497.95    447.05 o 
   2   0   4    20715.51    22385.18    375.95 o 
   4   0   4    50427.54    45413.94   3272.98 o 
   6   0   4      669.72      788.83     45.36 o 
   8   0   4     5640.08     5661.01    137.19 o 
  10   0   4     1332.84     1575.26     54.06 o 
  12   0   4      192.42      317.40     38.28 o 
  14   0   4     9593.09     9752.81    293.21 o 
  16   0   4      321.57      307.87     31.94 o 
  18   0   4      867.24      757.72     55.73 o 
  20   0   4      111.86      137.04     53.11 o 
  22   0   4      174.99      151.73     35.15 o 
  24   0   4       51.24       -8.54     24.69 o 
  26   0   4       18.41       67.71     43.47 o 
  28   0   4      279.95      244.96     93.67 o 
 -29   1   4       65.74       26.73     35.36 o 
 -27   1   4       40.16       47.20     32.14 o 
 -25   1   4       11.58      -20.55     26.69 o 
 -23   1   4       99.71      120.09     29.27 o 
 -21   1   4        0.16        1.01     18.27 o 
 -19   1   4      113.99      173.05     30.11 o 
 -17   1   4        4.93       17.38     11.38 o 
 -15   1   4      410.68      431.46     31.93 o 
 -13   1   4      275.72      273.79     18.34 o 
 -11   1   4     2340.82     2205.92     38.65 o 
  -9   1   4     7408.80     7383.20    151.68 o 
  -7   1   4       96.55      135.95     13.19 o 
  -5   1   4     1718.74     1884.23     40.03 o 
  -3   1   4    23345.78    24951.11    300.30 o 
  -1   1   4     1318.94     1175.85     26.99 o 
   1   1   4     4483.23     4355.55     80.58 o 
   3   1   4    13130.25    14519.55    196.63 o 
   5   1   4     1646.53     1791.81     49.02 o 
   7   1   4      286.92      156.43     17.49 o 
   9   1   4     1870.17     1929.24     41.84 o 
  11   1   4     2058.31     1766.68     43.42 o 
  13   1   4      197.76      167.10     15.23 o 
  15   1   4     1451.15     1406.41     46.85 o 
  17   1   4       54.42       58.10     16.40 o 
  19   1   4      434.71      430.01     29.39 o 
  21   1   4       39.28       49.84     18.35 o 
  23   1   4        0.64      -14.37     17.47 o 
  25   1   4       16.24        8.14     19.27 o 
  27   1   4        3.77       12.35     33.28 o 
 -28   2   4       80.98       72.65     41.10 o 
 -26   2   4       35.59      154.74     40.74 o 
 -24   2   4        1.91        2.48     30.10 o 
 -22   2   4      107.67      191.81     46.86 o 
 -20   2   4       53.33       42.45     16.96 o 
 -18   2   4      586.23      625.92     37.09 o 
 -16   2   4       27.53       46.56     21.55 o 
 -14   2   4       37.30       26.74     13.29 o 
 -12   2   4     1129.44     1208.64     39.71 o 
 -10   2   4      460.95      485.80     21.86 o 
  -8   2   4        7.99       54.42     18.45 o 
  -6   2   4     2128.45     2377.49     52.29 o 
  -4   2   4    17828.61    18299.26    240.75 o 
  -2   2   4      853.50      956.73     17.62 o 
   0   2   4      118.84      139.15     14.05 o 
   2   2   4      991.73     1103.24     17.14 o 
   4   2   4    12936.36    14045.81    168.01 o 
   6   2   4     1788.92     2125.74     43.91 o 
   8   2   4      269.99      270.83     16.51 o 
  10   2   4      356.68      437.06     24.54 o 
  12   2   4       52.86       73.50     19.16 o 
  14   2   4      789.32      904.52     33.00 o 
  16   2   4     1394.56     1441.35     48.31 o 
  18   2   4      388.26      411.41     28.23 o 
  20   2   4        2.11       -0.72     12.92 o 
  22   2   4      270.00      281.56     28.90 o 
  24   2   4       21.75       82.38     43.19 o 
  26   2   4        9.21      -12.61     32.06 o 
  28   2   4       39.64        9.67     35.29 o 
 -27   3   4        0.92      -36.21     36.21 o 
 -25   3   4        0.55        7.45     25.02 o 
 -23   3   4      168.89      209.87     37.78 o 
 -21   3   4      131.23      217.58     41.24 o 
 -19   3   4      504.12      588.68     45.97 o 
 -17   3   4      857.94      938.57     46.05 o 
 -15   3   4        6.63       -4.60     11.97 o 
 -13   3   4     4628.29     5062.43    130.38 o 
 -11   3   4      310.31      396.61     23.26 o 
  -9   3   4     1375.41     1292.76     38.32 o 
  -7   3   4     8849.49    11089.97    180.84 o 
  -5   3   4     1827.09     2233.39     39.61 o 
  -3   3   4     2908.34     2695.99     55.69 o 
  -1   3   4     3513.64     3897.51     40.04 o 
   1   3   4     1966.93     1683.62     35.13 o 
   3   3   4      636.79      766.59     21.25 o 
   5   3   4     6952.50     6098.83    108.48 o 
   7   3   4      723.21      674.77     23.79 o 
   9   3   4     3273.24     2859.13     84.89 o 
  11   3   4     2287.81     1925.34     43.13 o 
  13   3   4      247.42      283.91     22.35 o 
  15   3   4     1870.98     1740.24     51.35 o 
  17   3   4       77.66       63.64     16.61 o 
  19   3   4      356.69      421.99     31.73 o 
  21   3   4       46.84       72.65     25.43 o 
  23   3   4       72.04      102.56     67.06 o 
  25   3   4      105.81       93.62     32.81 o 
  27   3   4        4.30      -35.61     35.61 o 
 -28   4   4       76.82       41.57     41.13 o 
 -26   4   4       81.03      100.06     35.17 o 
 -24   4   4       28.72        0.06     19.87 o 
 -22   4   4       39.13       50.07     23.60 o 
 -20   4   4        7.05       22.80     19.05 o 
 -18   4   4      219.27      276.23     31.01 o 
 -16   4   4       44.14      114.68     23.02 o 
 -14   4   4        0.36       -4.13     12.14 o 
 -12   4   4      419.59      492.79     29.67 o 
 -10   4   4      947.41     1037.31     23.51 o 
  -8   4   4      261.86      411.01     18.58 o 
  -6   4   4     1802.42     1669.58     42.29 o 
  -4   4   4        0.05        7.56      5.50 o 
  -2   4   4     3138.92     2655.75     49.08 o 
   0   4   4     1452.98     1333.15     23.19 o 
   2   4   4       72.84       37.00     10.70 o 
   4   4   4     4037.37     3982.63     75.16 o 
   6   4   4     4368.64     4623.95     95.91 o 
   8   4   4     2294.30     2797.94     69.86 o 
  10   4   4     2754.82     2827.47     76.27 o 
  12   4   4     1248.14     1145.79     42.58 o 
  14   4   4      398.87      472.18     30.50 o 
  16   4   4      245.48      190.91     41.97 o 
  18   4   4       11.77       -9.29     15.49 o 
  20   4   4        1.78      -16.61     16.61 o 
  22   4   4       99.12      226.29     39.43 o 
  24   4   4      100.54       68.80     31.89 o 
  26   4   4       27.30       73.24     54.07 o 
 -27   5   4        2.92       70.84     59.74 o 
 -25   5   4        1.61        1.04     24.68 o 
 -23   5   4       31.60       13.91     22.32 o 
 -21   5   4      160.17      154.49     29.66 o 
 -19   5   4       45.51       61.13     22.38 o 
 -17   5   4      567.98      528.44     38.56 o 
 -15   5   4      580.21      602.53     37.68 o 
 -13   5   4       41.28       51.47     16.93 o 
 -11   5   4      495.55      476.61     29.04 o 
  -9   5   4     2570.41     2811.19     60.79 o 
  -7   5   4       27.64        8.64      6.82 o 
  -5   5   4      198.28      199.94     15.21 o 
  -3   5   4      621.89      666.43     33.85 o 
  -1   5   4      660.40      707.61     21.02 o 
   1   5   4     2890.81     2963.07     52.49 o 
   3   5   4     3377.52     3640.39     69.46 o 
   5   5   4        9.30       58.01     17.45 o 
   7   5   4      669.30      737.69     52.53 o 
   9   5   4      476.79      447.99     24.82 o 
  11   5   4      719.72      643.09     33.62 o 
  13   5   4       35.89       14.30     15.18 o 
  15   5   4      390.68      382.45     30.06 o 
  17   5   4      126.63       91.92     33.43 o 
  19   5   4      149.72      132.44     24.78 o 
  21   5   4      139.02      174.05     35.82 o 
  23   5   4        2.15       40.30     37.95 o 
  25   5   4       93.36      117.66     35.74 o 
 -26   6   4       17.00       27.77     42.02 o 
 -24   6   4       27.83       14.13     28.42 o 
 -22   6   4       80.18       63.58     26.63 o 
 -20   6   4       53.40      140.99     37.15 o 
 -18   6   4        2.91        8.70     24.83 o 
 -16   6   4     1169.33     1249.46     61.03 o 
 -14   6   4      231.54      286.15     27.61 o 
 -12   6   4      777.51      844.09     41.38 o 
 -10   6   4      223.39      363.19     19.81 o 
  -8   6   4      922.78      876.14     36.53 o 
  -6   6   4      952.57     1043.86     32.68 o 
  -4   6   4     1280.37     1371.80     36.27 o 
  -2   6   4      693.29      710.33     40.23 o 
   0   6   4       10.19       24.54      8.71 o 
   2   6   4     5620.00     5410.49    114.81 o 
   4   6   4      208.06      129.52     18.48 o 
   6   6   4     1588.32     1470.27     46.82 o 
   8   6   4      918.14      810.38     35.05 o 
  10   6   4     1890.36     2027.85     70.34 o 
  12   6   4     3532.18     3325.07    106.02 o 
  14   6   4       20.72       49.25     18.69 o 
  16   6   4      336.65      394.95     41.05 o 
  18   6   4      191.22      222.76     35.32 o 
  20   6   4       18.11        4.24     20.47 o 
  22   6   4      114.16      115.00     36.96 o 
  24   6   4       18.78       32.98     29.18 o 
 -25   7   4       20.86       -2.94     32.46 o 
 -23   7   4       32.87       23.52     28.57 o 
 -21   7   4       78.47       99.62     38.23 o 
 -19   7   4       15.51       28.33     21.36 o 
 -17   7   4       10.72        5.29     17.31 o 
 -15   7   4      150.91       95.91     23.01 o 
 -13   7   4      822.62      802.24     43.79 o 
 -11   7   4      298.05      286.05     20.54 o 
  -9   7   4      993.63      865.04     34.78 o 
  -7   7   4      784.79      858.35     37.30 o 
  -5   7   4      403.03      439.19     22.70 o 
  -3   7   4        4.23       47.62     16.88 o 
  -1   7   4     1003.42      855.59     27.86 o 
   1   7   4      559.24      530.25     21.38 o 
   3   7   4      534.27      552.51     23.39 o 
   5   7   4       72.32       51.43     15.68 o 
   7   7   4      119.50      157.68     19.41 o 
   9   7   4      585.29      501.51     31.23 o 
  11   7   4        2.30       33.68     20.42 o 
  13   7   4        0.26       17.58     17.88 o 
  15   7   4        5.37      -19.68     19.68 o 
  17   7   4       36.42      100.42     31.17 o 
  19   7   4       12.98       42.12     25.66 o 
  21   7   4        3.89       32.47     29.47 o 
  23   7   4        5.00        8.15     47.34 o 
 -22   8   4       58.06       81.84     48.73 o 
 -20   8   4      130.30       52.34     27.79 o 
 -18   8   4      106.83      127.78     29.51 o 
 -16   8   4      191.95      189.92     27.27 o 
 -14   8   4        3.06      -21.22     21.22 o 
 -12   8   4        7.13       33.05     27.02 o 
 -10   8   4     1177.36     1160.87     45.82 o 
  -8   8   4      508.04      391.26     36.54 o 
  -6   8   4        7.19       23.51     12.46 o 
  -4   8   4      711.91      804.47     34.19 o 
  -2   8   4      160.25      119.28     16.04 o 
   0   8   4       17.33       21.09      9.49 o 
   2   8   4        8.01       -2.71     15.86 o 
   4   8   4      672.36      723.70     36.08 o 
   6   8   4       37.00       78.90     18.03 o 
   8   8   4     1249.01     1258.91     55.13 o 
  10   8   4      200.90      170.03     22.11 o 
  12   8   4      319.25      382.34     46.81 o 
  14   8   4        2.39        4.35     16.50 o 
  16   8   4      103.30       47.06     26.89 o 
  18   8   4      338.97      317.91     45.37 o 
  20   8   4       34.57       57.37     31.63 o 
  22   8   4        0.23       22.75     41.29 o 
 -21   9   4      121.13      158.43     45.37 o 
 -19   9   4       16.23       -2.54     22.03 o 
 -17   9   4      172.36      236.53     85.93 o 
 -15   9   4        3.10      -15.04     17.00 o 
 -13   9   4      106.08      122.32     30.39 o 
 -11   9   4       46.63       51.57     20.68 o 
  -9   9   4       26.17       18.61     14.09 o 
  -7   9   4     2928.08     2854.92     96.87 o 
  -5   9   4     1376.21     1422.75     53.31 o 
  -3   9   4      588.47      545.19     29.21 o 
  -1   9   4       16.00       13.79     16.12 o 
   1   9   4     1275.49     1226.19     52.43 o 
   3   9   4      195.74      163.79     23.08 o 
   5   9   4      289.97      344.38     27.21 o 
   7   9   4      699.38      776.01     42.60 o 
   9   9   4        0.31       38.24     22.79 o 
  11   9   4      106.52      139.97     28.59 o 
  13   9   4      314.98      264.78     33.59 o 
  15   9   4       97.66       88.24     24.61 o 
  17   9   4       48.56       41.65     35.01 o 
  19   9   4       62.89       44.34     52.69 o 
  21   9   4        6.10       30.31     38.59 o 
 -20  10   4       14.51       73.70     45.12 o 
 -18  10   4       14.79       -6.24     27.11 o 
 -16  10   4       24.62       26.24     28.17 o 
 -14  10   4       68.17       69.13     31.33 o 
 -12  10   4        2.10       -5.98     16.80 o 
 -10  10   4        5.31        8.27     16.40 o 
  -8  10   4       30.91       30.61     14.89 o 
  -6  10   4      118.78      149.14     21.46 o 
  -4  10   4        0.03       20.50     14.03 o 
  -2  10   4       13.97       10.73     11.68 o 
   0  10   4      373.56      468.28     42.01 o 
   2  10   4       15.79        4.12     27.53 o 
   4  10   4      135.87      169.88     35.65 o 
   6  10   4        3.47       16.50     22.85 o 
   8  10   4       31.00       80.08     39.16 o 
  10  10   4        1.80       18.59     21.85 o 
  12  10   4       10.86       -2.06     20.33 o 
  14  10   4        4.94        8.98     28.85 o 
  16  10   4        5.26      -14.84     36.05 o 
  18  10   4        0.06      -21.33     37.50 o 
 -17  11   4       17.27      -41.68     41.68 o 
 -15  11   4        7.24       89.59     45.44 o 
 -13  11   4      122.01      135.82     43.64 o 
 -11  11   4        0.01       36.44     47.98 o 
  -9  11   4        4.76       -1.99     18.53 o 
  -7  11   4       85.75      104.79     26.45 o 
  -5  11   4      383.23      423.83     41.19 o 
  -3  11   4      133.89      129.11     27.11 o 
  -1  11   4      191.90      237.66     44.87 o 
   1  11   4      110.78      133.42     34.53 o 
   3  11   4       19.03       23.26     22.60 o 
   5  11   4      165.71      153.32     51.46 o 
   7  11   4      118.28      190.59     41.00 o 
   9  11   4       44.57       78.80     55.73 o 
  11  11   4        1.23      -28.22     28.22 o 
  13  11   4        6.22       45.24     43.84 o 
  15  11   4        0.16       -8.38     44.88 o 
 -12  12   4       10.22       29.33     35.96 o 
 -10  12   4       82.24       60.49     35.76 o 
  -8  12   4       44.00       40.46     34.41 o 
  -6  12   4      254.62      301.79     57.44 o 
  -4  12   4        0.06      -12.71     25.91 o 
  -2  12   4       47.78       30.44     29.35 o 
   0  12   4      113.90      128.46     35.98 o 
   2  12   4       49.97       44.39     28.33 o 
   4  12   4        6.90       -7.24     21.45 o 
   6  12   4        7.15       30.16     32.20 o 
   8  12   4       30.04       23.54     25.53 o 
  10  12   4       21.97       56.09     35.50 o 
  12  12   4       14.11       16.24     36.15 o 
  -7  13   4       25.09       24.60     53.24 o 
  -5  13   4       15.24       28.21     42.35 o 
  -3  13   4        6.01       -9.49     31.86 o 
  -1  13   4        1.11        8.44     31.49 o 
   1  13   4        0.36       -5.71     28.58 o 
   3  13   4        4.44       43.10     33.60 o 
   5  13   4       91.88       74.70     35.32 o 
   7  13   4        9.55       12.28     30.37 o 
 -29   1   5       57.62       18.10     32.47 o 
 -27   1   5       99.44       40.16     30.76 o 
 -25   1   5       54.21       51.76     30.59 o 
 -23   1   5      170.93      218.91     35.80 o 
 -21   1   5      448.50      407.88     43.42 o 
 -19   1   5     1713.70     1784.44     86.47 o 
 -17   1   5       77.78      171.79     39.15 o 
 -15   1   5     3129.52     3126.80     83.41 o 
 -13   1   5       81.10       80.16     17.88 o 
 -11   1   5     1259.10     1366.39     37.53 o 
  -9   1   5     7055.92     7530.94    117.26 o 
  -7   1   5     2739.16     3188.73     57.11 o 
  -5   1   5      111.00      108.28     11.40 o 
  -3   1   5     3294.89     2851.90     68.69 o 
  -1   1   5     4023.03     4266.17     80.21 o 
   1   1   5    46885.68    47526.24    651.25 o 
   3   1   5     9686.75    10072.09    154.99 o 
   5   1   5     6003.60     6531.57    134.09 o 
   7   1   5     4263.59     4576.29    166.20 o 
   9   1   5     1228.49     1232.88     32.59 o 
  11   1   5      733.23      783.66     26.12 o 
  13   1   5      533.95      603.94     28.88 o 
  15   1   5      971.14     1040.28     40.42 o 
  17   1   5       39.57       31.09     14.79 o 
  19   1   5     1223.67     1176.29     52.08 o 
  21   1   5      121.89      133.84     28.91 o 
  23   1   5      286.12      251.26     41.05 o 
  25   1   5       87.74       85.54     32.55 o 
  27   1   5        0.77      -12.18     32.92 o 
 -28   2   5      128.86      184.63     46.44 o 
 -26   2   5       30.18       47.67     30.52 o 
 -24   2   5       14.98       17.07     22.71 o 
 -22   2   5       41.32       90.92     25.96 o 
 -20   2   5      510.63      614.97     54.52 o 
 -18   2   5     1046.77     1008.54     48.54 o 
 -16   2   5     2099.00     2115.44     72.11 o 
 -14   2   5      119.03      131.99     17.31 o 
 -12   2   5      837.07      721.74     29.89 o 
 -10   2   5        2.79        7.40      7.86 o 
  -8   2   5     1408.37     1987.67     37.43 o 
  -6   2   5     2581.96     2069.92     43.03 o 
  -4   2   5    10441.16    11123.22    160.56 o 
  -2   2   5     4222.67     3914.80     57.08 o 
   0   2   5       73.92      134.52     16.34 o 
   2   2   5      448.82      283.14      7.66 o 
   4   2   5     4702.31     4594.36     67.71 o 
   6   2   5      295.91      324.22     11.67 o 
   8   2   5     5516.61     5213.96    162.02 o 
  10   2   5      608.36      852.70     33.55 o 
  12   2   5      209.22      237.22     15.62 o 
  14   2   5     1191.62     1122.54     39.03 o 
  16   2   5        0.46       72.57     26.32 o 
  18   2   5     1620.16     1552.93     57.28 o 
  20   2   5       13.84       48.36     23.06 o 
  22   2   5        0.10       23.78     18.63 o 
  24   2   5      205.01      177.75     39.91 o 
  26   2   5       21.55        6.68     28.39 o 
  28   2   5       15.81       -9.42     32.81 o 
 -27   3   5        5.11      -31.78     31.78 o 
 -25   3   5       13.20       -9.21     23.91 o 
 -23   3   5       32.65       52.55     27.98 o 
 -21   3   5       28.37        8.37     18.12 o 
 -19   3   5      166.99      194.97     30.34 o 
 -17   3   5      840.99      694.48     49.58 o 
 -15   3   5       60.08       80.27     21.61 o 
 -13   3   5      282.67      298.45     22.91 o 
 -11   3   5     1166.54     1304.24     43.75 o 
  -9   3   5       59.03       18.80     12.93 o 
  -7   3   5     1230.37     1091.26     29.83 o 
  -5   3   5     1216.73      987.51     23.55 o 
  -3   3   5       19.08       66.98      6.43 o 
  -1   3   5      257.94      258.77     16.12 o 
   1   3   5      634.70      544.07     18.02 o 
   3   3   5       44.67        6.19      4.14 o 
   5   3   5      202.29      216.67      7.60 o 
   7   3   5      557.81      504.71     16.02 o 
   9   3   5        1.24       -4.39      6.07 o 
  11   3   5       32.56       29.71     17.49 o 
  13   3   5     1105.02     1020.81     43.65 o 
  15   3   5      167.45      178.60     21.33 o 
  17   3   5        3.36       39.87     18.66 o 
  19   3   5        1.72       43.85     20.32 o 
  21   3   5       20.35       67.88     37.42 o 
  23   3   5       81.82      141.32     47.76 o 
  25   3   5       13.57      114.03     72.03 o 
  27   3   5        0.61      -10.30     31.91 o 
 -26   4   5      218.14      358.73     79.47 o 
 -24   4   5      333.71      343.78     64.57 o 
 -22   4   5        2.23       22.60     20.60 o 
 -20   4   5      138.64      156.67     27.82 o 
 -18   4   5      139.96      107.43     23.49 o 
 -16   4   5      243.27      279.92     29.28 o 
 -14   4   5      184.66      219.45     31.65 o 
 -12   4   5      378.47      335.68     33.28 o 
 -10   4   5      661.82      512.18     18.45 o 
  -8   4   5      121.49      143.93     14.48 o 
  -6   4   5      350.95      422.24     16.38 o 
  -4   4   5      942.14     1014.41     24.39 o 
  -2   4   5     1392.09     1245.37     25.86 o 
   0   4   5     5574.14     5769.04    111.55 o 
   2   4   5     3324.53     2746.02     70.88 o 
   4   4   5       45.58       96.12      8.38 o 
   6   4   5     8382.40     7788.26    156.84 o 
   8   4   5       54.81      192.36     15.63 o 
  10   4   5        2.06       -7.97     10.73 o 
  12   4   5      414.01      410.56     26.36 o 
  14   4   5      194.10      192.44     22.44 o 
  16   4   5       64.36      163.76     32.31 o 
  18   4   5     1239.59     1187.72     62.87 o 
  20   4   5      495.50      552.05     48.90 o 
  22   4   5      153.12      266.14     41.03 o 
  24   4   5       16.60        6.22     23.03 o 
  26   4   5       83.14      119.14     42.17 o 
 -27   5   5        3.02      114.21     94.27 o 
 -25   5   5       26.35       30.45     26.84 o 
 -23   5   5        0.17       15.49     21.33 o 
 -21   5   5       14.84       -8.70     18.38 o 
 -19   5   5      171.83      278.70     33.66 o 
 -17   5   5     1091.60     1126.47     63.96 o 
 -15   5   5        0.61       23.75     18.87 o 
 -13   5   5      491.91      512.93     33.94 o 
 -11   5   5        0.76       -3.63     13.52 o 
  -9   5   5     1053.03     1160.13     37.67 o 
  -7   5   5       61.80       59.98     11.30 o 
  -5   5   5      173.41      222.52     13.19 o 
  -3   5   5       16.67       63.26     12.88 o 
  -1   5   5      252.72      223.59     16.87 o 
   1   5   5      390.93      196.53     23.29 o 
   3   5   5     1091.06     1191.41     22.82 o 
   5   5   5      635.79      500.69     21.43 o 
   7   5   5     1394.11     1423.28     62.70 o 
   9   5   5      737.33      639.88     42.08 o 
  11   5   5     1051.31      942.55     42.30 o 
  13   5   5      281.12      357.78     35.36 o 
  15   5   5      498.89      515.19     51.38 o 
  17   5   5        6.39       30.22     19.62 o 
  19   5   5       52.38      101.94     21.09 o 
  21   5   5       36.51       48.77     32.39 o 
  23   5   5        0.11        8.64     24.87 o 
  25   5   5       14.71       44.26     32.73 o 
 -26   6   5        2.64        0.30     41.07 o 
 -24   6   5      268.48      310.10     58.08 o 
 -22   6   5       62.04       70.23     44.29 o 
 -20   6   5      217.36      239.31     35.10 o 
 -18   6   5       29.18       14.09     15.17 o 
 -16   6   5      519.61      505.36     40.36 o 
 -14   6   5      281.75      228.96     32.97 o 
 -12   6   5      126.92      144.06     21.15 o 
 -10   6   5       96.93       89.97     13.81 o 
  -8   6   5      140.27      148.67     14.08 o 
  -6   6   5        3.13        6.90      8.25 o 
  -4   6   5      894.48      839.11     27.13 o 
  -2   6   5        0.91        6.21      8.54 o 
   0   6   5      384.62      325.61     15.24 o 
   2   6   5       59.38       77.14      7.80 o 
   4   6   5      179.58      185.52     15.05 o 
   6   6   5       49.50       64.57     12.60 o 
   8   6   5       11.08        8.19     10.82 o 
  10   6   5      136.55      116.43     17.57 o 
  12   6   5     1973.37     1659.13     62.48 o 
  14   6   5     1166.02     1138.44     58.65 o 
  16   6   5      541.62      483.45     38.26 o 
  18   6   5       72.87       51.43     30.82 o 
  20   6   5       26.88       65.99     31.47 o 
  22   6   5        1.73       73.04     30.53 o 
  24   6   5        1.34       19.19     32.23 o 
 -23   7   5      163.65      241.88     65.75 o 
 -21   7   5       51.64        7.86     21.15 o 
 -19   7   5        0.15      -19.16     24.48 o 
 -17   7   5      349.78      320.56     35.40 o 
 -15   7   5        5.43      -14.54     16.44 o 
 -13   7   5      291.38      328.32     43.15 o 
 -11   7   5       21.70       29.61     20.56 o 
  -9   7   5      161.07      110.38     18.43 o 
  -7   7   5      858.44      937.76     33.69 o 
  -5   7   5      458.28      482.07     23.38 o 
  -3   7   5     1828.52     1792.12     54.27 o 
  -1   7   5      698.53      788.56     26.60 o 
   1   7   5     1490.96     1492.25     37.61 o 
   3   7   5      348.38      363.48     20.49 o 
   5   7   5     1544.68     1288.98     43.75 o 
   7   7   5      874.28     1004.52     41.48 o 
   9   7   5       23.50       56.57     21.22 o 
  11   7   5      283.91      335.04     26.88 o 
  13   7   5      409.44      376.47     31.47 o 
  15   7   5      186.04      166.13     26.43 o 
  17   7   5      428.89      344.32     39.65 o 
  19   7   5      208.26      184.83     42.85 o 
  21   7   5       15.65       41.02     40.73 o 
  23   7   5        2.79       28.75     33.09 o 
 -22   8   5       45.42       27.49     28.78 o 
 -20   8   5        2.69       28.45     26.50 o 
 -18   8   5       30.02       24.06     23.61 o 
 -16   8   5      110.28      136.42     26.02 o 
 -14   8   5      158.87      208.04     40.71 o 
 -12   8   5      890.63      939.71     52.88 o 
 -10   8   5      653.23      608.56     34.96 o 
  -8   8   5      549.62      588.20     28.94 o 
  -6   8   5      398.45      497.02     32.97 o 
  -4   8   5      141.41      179.02     17.19 o 
  -2   8   5      237.02      321.28     34.81 o 
   0   8   5      512.97      478.50     21.85 o 
   2   8   5      405.37      340.93     27.23 o 
   4   8   5      354.57      438.32     59.78 o 
   6   8   5       35.94       53.03     30.57 o 
   8   8   5      796.79      802.90     39.81 o 
  10   8   5       59.56      107.68     49.04 o 
  12   8   5      305.03      337.56     38.72 o 
  14   8   5      818.34      685.37     48.90 o 
  16   8   5      638.73      499.88     41.45 o 
  18   8   5       36.27       18.84     30.11 o 
  20   8   5       33.19       19.46     37.97 o 
  22   8   5       92.05      113.43     46.09 o 
 -21   9   5        0.00       -7.77     32.17 o 
 -19   9   5        5.61        1.64     24.98 o 
 -17   9   5        0.19       36.96     27.97 o 
 -15   9   5       20.14       28.65     21.52 o 
 -13   9   5       38.06       27.91     18.54 o 
 -11   9   5        5.05       33.65     23.73 o 
  -9   9   5      191.80      222.24     22.18 o 
  -7   9   5       73.66       89.96     19.97 o 
  -5   9   5      102.37      176.96     25.91 o 
  -3   9   5       11.98       52.46     23.93 o 
  -1   9   5        5.57       35.59     31.27 o 
   1   9   5       55.28       70.20     33.41 o 
   3   9   5       50.31       51.99     37.45 o 
   5   9   5       23.80       46.60     23.60 o 
   7   9   5        6.11       86.05     29.42 o 
   9   9   5       48.70       64.65     40.01 o 
  11   9   5      125.09      148.55     79.33 o 
  13   9   5       17.88       25.46     25.30 o 
  15   9   5       26.62       16.75     23.99 o 
  17   9   5       29.19       14.98     59.76 o 
  19   9   5       11.98        2.07     41.68 o 
 -18  10   5        6.82       28.94     38.88 o 
 -16  10   5      141.80      202.76     60.74 o 
 -14  10   5       27.17       45.28     45.62 o 
 -12  10   5       57.68       42.34     26.72 o 
 -10  10   5        8.42       -3.21     18.40 o 
  -8  10   5       37.73        7.45     18.53 o 
  -6  10   5     1038.23      990.68     57.97 o 
  -4  10   5       38.54       83.70     23.41 o 
  -2  10   5      380.50      386.62     31.72 o 
   0  10   5       53.90       37.63     24.08 o 
   2  10   5      259.28      241.57     37.49 o 
   4  10   5       59.20       87.74     27.72 o 
   6  10   5       17.98       68.22     26.54 o 
   8  10   5       97.27       38.93     22.78 o 
  10  10   5        3.78       22.50     21.90 o 
  12  10   5      103.50      160.44     59.72 o 
  14  10   5       13.22       65.11     29.93 o 
  16  10   5      261.86      239.62     57.99 o 
  18  10   5       14.20      -18.49     35.25 o 
 -15  11   5        2.55       22.73     36.44 o 
 -13  11   5      226.49      259.30     53.39 o 
 -11  11   5        2.30        8.76     23.91 o 
  -9  11   5       14.70       76.59     43.90 o 
  -7  11   5      187.03      162.19     29.66 o 
  -5  11   5       67.72       45.21     22.84 o 
  -3  11   5       52.99       23.92     26.07 o 
  -1  11   5      124.69      211.58     70.51 o 
   1  11   5        0.63       -8.41     24.37 o 
   3  11   5       64.41       71.74     27.66 o 
   5  11   5       35.60      116.03     32.87 o 
   7  11   5      113.33       65.74     33.80 o 
   9  11   5      146.19      241.38     45.44 o 
  11  11   5      127.48      127.73     36.30 o 
  13  11   5        7.63      -14.70     33.13 o 
  15  11   5       31.49       76.20     48.18 o 
 -12  12   5        0.84       15.94     29.60 o 
 -10  12   5       21.67        2.33     38.23 o 
  -8  12   5        3.83       61.66     57.28 o 
  -6  12   5        2.83       30.26     27.93 o 
  -4  12   5       30.82       36.94     30.65 o 
  -2  12   5       25.08       -1.39     21.57 o 
   0  12   5       43.10       24.26     26.49 o 
   2  12   5       45.54       90.03     48.89 o 
   4  12   5        2.41       26.66     32.00 o 
   6  12   5       15.25       25.47     31.87 o 
   8  12   5        7.85       48.61     32.76 o 
  10  12   5        0.32       11.09     28.90 o 
  12  12   5        8.47      117.26     57.58 o 
  -7  13   5        6.14        2.00     35.94 o 
  -5  13   5       99.92       95.09     54.16 o 
  -3  13   5       39.46        2.05     32.53 o 
  -1  13   5       94.28       33.86     28.42 o 
   1  13   5        5.56       49.54     35.89 o 
   3  13   5        0.68       35.05     34.28 o 
   5  13   5       35.08      176.44     83.31 o 
 -28   0   6        5.90       53.15     57.28 o 
 -26   0   6        0.27       17.41     42.18 o 
 -24   0   6      205.49      169.50     54.64 o 
 -22   0   6      119.45      231.82     98.05 o 
 -20   0   6       99.72       85.75     50.37 o 
 -18   0   6      494.60      510.46     62.31 o 
 -16   0   6     2378.15     2427.15    135.66 o 
 -14   0   6     4830.06     4908.06    135.62 o 
 -12   0   6     2575.36     2306.90    118.53 o 
 -10   0   6      136.70      162.54     13.66 o 
  -8   0   6      238.97      128.38     17.47 o 
  -6   0   6     4013.64     3138.23     79.22 o 
  -4   0   6    22067.76    23275.21    480.12 o 
  -2   0   6      212.13      110.72     12.22 o 
   0   0   6    17563.43    17588.05    352.17 o 
   2   0   6     2801.13     2781.36     69.29 o 
   4   0   6     9196.14     9584.78    212.92 o 
   6   0   6      215.33      258.17     23.17 o 
   8   0   6      403.92      428.79     26.77 o 
  10   0   6      975.40     1080.48     98.22 o 
  12   0   6     2591.94     2700.18     97.10 o 
  14   0   6       96.70       97.85     24.15 o 
  16   0   6      249.46      284.22     47.93 o 
  18   0   6     3855.82     3784.55    165.50 o 
  20   0   6        1.40      -39.66     39.66 o 
  22   0   6       51.53       66.94     32.32 o 
  24   0   6       21.10       13.44     27.16 o 
  26   0   6       96.70       37.06     77.50 o 
 -27   1   6        2.30       35.95     32.67 o 
 -25   1   6       11.63       41.12     35.65 o 
 -23   1   6      318.73      403.71     49.02 o 
 -21   1   6       65.63       32.45     25.52 o 
 -19   1   6      465.96      557.97     47.46 o 
 -17   1   6        0.16       20.41     38.64 o 
 -15   1   6      656.72      626.46     30.43 o 
 -13   1   6      142.89      123.64      9.12 o 
 -11   1   6        4.95        0.07     11.99 o 
  -9   1   6      395.23      373.03     13.76 o 
  -7   1   6     7302.89     8086.54    132.25 o 
  -5   1   6     3318.22     3275.65     66.99 o 
  -3   1   6     4959.62     5759.30     91.54 o 
  -1   1   6    10418.03    11127.49    162.09 o 
   1   1   6    19027.63    19763.11    283.83 o 
   3   1   6       11.57        9.74      6.55 o 
   5   1   6     3146.27     3356.82    136.75 o 
   7   1   6      121.73      212.43     13.29 o 
   9   1   6        8.06        6.37      8.09 o 
  11   1   6     1608.21     1615.92     54.01 o 
  13   1   6        7.85        1.69      9.06 o 
  15   1   6      122.57      208.97     23.56 o 
  17   1   6        1.33        1.96     17.91 o 
  19   1   6        0.84       -1.33     18.51 o 
  21   1   6        0.33       11.43     16.90 o 
  23   1   6      496.52      532.83     40.91 o 
  25   1   6      146.56       94.87     33.74 o 
  27   1   6       29.70       36.16     48.32 o 
 -28   2   6       10.44      -13.28     30.74 o 
 -26   2   6        0.03      -24.89     31.32 o 
 -24   2   6      167.09      175.61     36.91 o 
 -22   2   6      120.74      149.82     46.20 o 
 -20   2   6       73.08       57.55     24.25 o 
 -18   2   6       58.85       49.49     22.85 o 
 -16   2   6       67.86       73.23     17.80 o 
 -14   2   6      256.60      244.61     21.98 o 
 -12   2   6       79.32      113.74     15.75 o 
 -10   2   6     1131.15     1031.95     24.92 o 
  -8   2   6     2778.42     2722.33     63.82 o 
  -6   2   6     1547.77     1721.01     41.35 o 
  -4   2   6      233.56      229.84     11.43 o 
  -2   2   6      186.03      186.85      8.81 o 
   0   2   6      183.06      320.63     12.64 o 
   2   2   6      701.66      721.44     18.08 o 
   4   2   6      977.05     1097.90     24.33 o 
   6   2   6      505.09      611.87     31.42 o 
   8   2   6     1258.09     1307.22     33.99 o 
  10   2   6      204.39      179.64     13.11 o 
  12   2   6      552.24      507.13     34.46 o 
  14   2   6       20.95       25.67     18.57 o 
  16   2   6       96.25      106.24     23.93 o 
  18   2   6      270.32      235.73     22.81 o 
  20   2   6      306.65      241.33     33.25 o 
  22   2   6      426.87      354.14     40.34 o 
  24   2   6       37.83       32.66     29.95 o 
  26   2   6       31.17       40.23     33.86 o 
 -27   3   6       35.09       -2.59     25.31 o 
 -25   3   6       88.62      119.30     35.54 o 
 -23   3   6       98.18       86.89     35.21 o 
 -21   3   6        0.09      -20.75     20.75 o 
 -19   3   6      322.76      389.33     42.14 o 
 -17   3   6      817.97      853.02     48.09 o 
 -15   3   6      719.80      648.95     38.88 o 
 -13   3   6     1789.21     1852.31     63.41 o 
 -11   3   6       48.96       47.21     12.86 o 
  -9   3   6      943.07      793.90     28.13 o 
  -7   3   6     2374.45     2228.68     46.94 o 
  -5   3   6    10091.75    11277.50    186.47 o 
  -3   3   6      948.87     1494.95     29.77 o 
  -1   3   6     1522.39     1841.59     55.68 o 
   1   3   6     1076.48      775.53     26.71 o 
   3   3   6     1605.34     1601.93     31.56 o 
   5   3   6     4076.66     3435.43     57.07 o 
   7   3   6      753.12      843.14     31.05 o 
   9   3   6      749.38      649.88     19.74 o 
  11   3   6     1637.68     1289.84     48.12 o 
  13   3   6      442.69      505.18     23.55 o 
  15   3   6     2752.09     2625.56     90.56 o 
  17   3   6       98.31      180.61     32.99 o 
  19   3   6      482.50      550.62     42.35 o 
  21   3   6       88.46       38.69     22.62 o 
  23   3   6       21.08      -10.52     24.32 o 
  25   3   6        6.56       31.23     28.40 o 
  27   3   6       14.47       44.30     49.36 o 
 -26   4   6       15.97      -22.23     30.78 o 
 -24   4   6       48.31       47.34     30.60 o 
 -22   4   6        2.21       54.27     27.47 o 
 -20   4   6      487.61      523.90     52.96 o 
 -18   4   6      231.85      301.16     29.80 o 
 -16   4   6       23.59       30.11     17.64 o 
 -14   4   6      426.44      411.24     30.88 o 
 -12   4   6       43.07       57.99     20.25 o 
 -10   4   6       65.17       77.65     10.22 o 
  -8   4   6       13.74       52.25     12.05 o 
  -6   4   6     1100.75      942.56     36.24 o 
  -4   4   6      116.04       88.49      8.67 o 
  -2   4   6      920.31      672.25     31.73 o 
   0   4   6       19.47       59.72     10.31 o 
   2   4   6     1196.21     1117.86     31.62 o 
   4   4   6     1976.09     1897.22     37.33 o 
   6   4   6        4.40       28.21     10.12 o 
   8   4   6     1959.53     1832.82     51.78 o 
  10   4   6        2.67       41.40     13.97 o 
  12   4   6        3.49       13.34     20.30 o 
  14   4   6       29.00       83.67     21.80 o 
  16   4   6        9.69        5.79     14.82 o 
  18   4   6      171.02      201.98     28.84 o 
  20   4   6      114.79      151.82     28.90 o 
  22   4   6       60.14       52.24     26.47 o 
  24   4   6        1.46        5.53     24.83 o 
  26   4   6        1.63       19.43     32.39 o 
 -25   5   6       59.10       49.48     32.84 o 
 -23   5   6        4.21       96.19     32.88 o 
 -21   5   6        0.75       14.40     31.16 o 
 -19   5   6      153.54      175.47     25.39 o 
 -17   5   6      297.89      291.88     45.73 o 
 -15   5   6        0.64        8.87     14.60 o 
 -13   5   6      627.56      629.99     37.85 o 
 -11   5   6       31.64       41.39     19.67 o 
  -9   5   6       87.23       73.49     14.91 o 
  -7   5   6      971.54     1035.28     40.31 o 
  -5   5   6      773.66      973.68     44.86 o 
  -3   5   6       81.89      131.79     14.57 o 
  -1   5   6       91.86      166.73     21.36 o 
   1   5   6      545.81      720.65     26.37 o 
   3   5   6     1228.13      851.44     24.56 o 
   5   5   6       81.64       49.12     14.74 o 
   7   5   6      443.31      482.34     24.00 o 
   9   5   6      209.57      118.49     23.04 o 
  11   5   6       60.10      130.75     18.43 o 
  13   5   6      262.28      283.35     25.36 o 
  15   5   6      614.91      545.53     39.39 o 
  17   5   6       42.51       34.93     20.11 o 
  19   5   6      223.86      269.76     33.83 o 
  21   5   6       44.48      -12.01     24.63 o 
  23   5   6       13.22      -23.24     27.73 o 
  25   5   6        7.00      -15.32     31.28 o 
 -24   6   6       21.82       60.43     37.45 o 
 -22   6   6        2.22        1.68     20.97 o 
 -20   6   6      627.29      594.27     52.95 o 
 -18   6   6      380.12      335.43     37.38 o 
 -16   6   6      117.16      140.25     26.01 o 
 -14   6   6      113.81      136.30     24.82 o 
 -12   6   6      964.98      980.31     47.21 o 
 -10   6   6     1651.04     1690.72     56.78 o 
  -8   6   6      494.01      482.00     27.68 o 
  -6   6   6     1927.51     2172.66     53.66 o 
  -4   6   6     1279.23     1285.88     38.46 o 
  -2   6   6     1469.81     1583.79     51.34 o 
   0   6   6      108.65      195.35     16.92 o 
   2   6   6     2112.11     2039.09     53.65 o 
   4   6   6     1403.08     1473.31     67.75 o 
   6   6   6      713.05      506.06     24.49 o 
   8   6   6     1475.17     1430.76     49.76 o 
  10   6   6       89.46       17.05     12.89 o 
  12   6   6     1112.20      980.57     51.12 o 
  14   6   6      431.06      435.57     34.66 o 
  16   6   6      529.92      542.88     47.95 o 
  18   6   6       91.22       39.37     23.95 o 
  20   6   6       31.00       43.10     27.33 o 
  22   6   6      143.41       93.10     36.33 o 
  24   6   6        1.83      -30.07     42.27 o 
 -23   7   6       60.20       46.90     34.30 o 
 -21   7   6       35.75       85.28     31.21 o 
 -19   7   6        0.22       17.35     20.79 o 
 -17   7   6      351.71      283.18     35.37 o 
 -15   7   6        7.96       12.32     17.32 o 
 -13   7   6       10.90       22.29     17.92 o 
 -11   7   6        9.27        1.87     15.78 o 
  -9   7   6       34.19       56.23     13.07 o 
  -7   7   6      498.63      484.20     24.12 o 
  -5   7   6       60.63      130.82     12.97 o 
  -3   7   6      769.01      761.66     43.41 o 
  -1   7   6      412.33      477.55     49.61 o 
   1   7   6       37.77       74.01     12.73 o 
   3   7   6      543.23      542.19     39.49 o 
   5   7   6     1705.63     1700.98     83.71 o 
   7   7   6        1.32       32.13     29.80 o 
   9   7   6       79.27      108.82     25.67 o 
  11   7   6        1.09       18.66     12.39 o 
  13   7   6      136.51      126.58     22.32 o 
  15   7   6       30.19       41.91     18.89 o 
  17   7   6        0.02       32.18     20.46 o 
  19   7   6       81.42       49.47     27.25 o 
  21   7   6        0.22       78.69     41.60 o 
  23   7   6        3.40       15.93     34.21 o 
 -22   8   6       28.49       24.57     32.78 o 
 -20   8   6        0.72      -11.53     25.55 o 
 -18   8   6        0.97       23.71     21.12 o 
 -16   8   6      240.65      248.35     37.64 o 
 -14   8   6       51.40       70.64     24.11 o 
 -12   8   6      515.45      506.98     48.16 o 
 -10   8   6       29.96       15.51     13.85 o 
  -8   8   6      778.92      649.87     33.29 o 
  -6   8   6      274.26      277.72     20.68 o 
  -4   8   6       49.94       94.20     18.28 o 
  -2   8   6      580.43      594.30     34.24 o 
   0   8   6      167.57      190.00     19.77 o 
   2   8   6      834.62      875.06     56.61 o 
   4   8   6       64.43       61.92     27.31 o 
   6   8   6      124.68       97.74     32.34 o 
   8   8   6      119.22      149.09     30.68 o 
  10   8   6       83.76      144.54     30.47 o 
  12   8   6      163.77      203.81     40.32 o 
  14   8   6      143.83      203.95     35.61 o 
  16   8   6      749.88      654.75     59.25 o 
  18   8   6       18.66       15.73     29.60 o 
  20   8   6        5.36        0.04     40.59 o 
  22   8   6       28.22       37.86     40.39 o 
 -21   9   6        0.00        7.95     31.67 o 
 -19   9   6       24.71       53.59     45.36 o 
 -17   9   6      109.45      103.79     36.92 o 
 -15   9   6       42.99       27.36     20.64 o 
 -13   9   6      199.44      162.69     27.00 o 
 -11   9   6       30.07       76.56     21.41 o 
  -9   9   6      206.41      224.51     30.23 o 
  -7   9   6        0.73       41.04     18.92 o 
  -5   9   6      358.13      334.51     30.63 o 
  -3   9   6     2175.82     1938.14    131.70 o 
  -1   9   6     1385.31     1335.93     59.41 o 
   1   9   6       48.93       82.50     24.22 o 
   3   9   6       84.28       83.88     24.70 o 
   5   9   6      348.09      409.20     45.51 o 
   7   9   6      372.43      370.65     44.48 o 
   9   9   6      107.37      115.98     31.26 o 
  11   9   6      254.65      218.47     37.99 o 
  13   9   6        9.26       27.50     25.96 o 
  15   9   6        0.49       60.78     40.26 o 
  17   9   6       56.52       56.69     40.77 o 
  19   9   6       10.49      -10.12     34.34 o 
 -18  10   6        3.38        6.76     24.60 o 
 -16  10   6        0.42      -16.86     30.58 o 
 -14  10   6        1.49      -12.72     21.65 o 
 -12  10   6       30.75       35.25     25.24 o 
 -10  10   6       88.90      150.11     34.57 o 
  -8  10   6      441.38      423.37     43.08 o 
  -6  10   6       41.23       32.37     28.61 o 
  -4  10   6      107.94      139.41     45.56 o 
  -2  10   6       11.58        5.35     26.85 o 
   0  10   6      221.91      242.35     36.11 o 
   2  10   6        0.05       41.00     24.38 o 
   4  10   6       80.51       50.23     26.50 o 
   6  10   6       33.31       17.55     23.17 o 
   8  10   6        1.86       30.12     26.03 o 
  10  10   6        0.17        1.25     21.74 o 
  12  10   6       53.66       46.27     31.95 o 
  14  10   6        4.93        9.18     25.78 o 
  16  10   6       14.91      -18.08     36.13 o 
  18  10   6        6.14       22.38     34.54 o 
 -15  11   6        9.31       78.19     44.75 o 
 -13  11   6       63.46       59.01     37.41 o 
 -11  11   6        0.84       81.62     44.81 o 
  -9  11   6      308.40      356.49     48.74 o 
  -7  11   6      273.61      179.74     34.25 o 
  -5  11   6      246.75      175.27     44.78 o 
  -3  11   6      345.79      344.85     46.79 o 
  -1  11   6      114.70      107.62     53.06 o 
   1  11   6        4.48       41.86     28.11 o 
   3  11   6        0.00       29.76     25.69 o 
   5  11   6       12.83      -25.76     25.76 o 
   7  11   6        0.31      -22.36     26.51 o 
   9  11   6       26.68       89.12     36.35 o 
  11  11   6      113.11       92.99     37.17 o 
  13  11   6       72.99        4.75     56.24 o 
  15  11   6       25.16       32.16     38.68 o 
 -12  12   6        6.64       23.98     44.35 o 
 -10  12   6        0.95      -34.58     48.89 o 
  -8  12   6       29.59       -8.06     28.02 o 
  -6  12   6        5.16       -3.13     42.07 o 
  -4  12   6       57.32       22.66     29.68 o 
  -2  12   6      351.02      335.53     50.86 o 
   0  12   6        0.42      -15.74     30.30 o 
   2  12   6       63.60       -9.81     25.71 o 
   4  12   6      129.96       79.90     34.85 o 
   6  12   6       27.18       21.88     31.13 o 
   8  12   6        6.68       20.51     32.12 o 
  10  12   6        1.21      -12.99     30.14 o 
  -5  13   6        0.39       -4.89     42.55 o 
  -3  13   6        4.72       -5.87     66.38 o 
  -1  13   6       78.63       79.45     38.25 o 
   1  13   6       26.59       18.64     28.18 o 
   3  13   6       22.56       22.35     34.92 o 
 -27   1   7        2.79       -6.86     28.84 o 
 -25   1   7       18.80       15.45     28.73 o 
 -23   1   7      280.04      384.17     45.69 o 
 -21   1   7        1.07      -22.23     22.23 o 
 -19   1   7     1808.95     1853.72     95.32 o 
 -17   1   7     1589.71     1634.77     60.32 o 
 -15   1   7     3816.50     3627.16    102.38 o 
 -13   1   7     1104.03     1013.19     33.70 o 
 -11   1   7      956.18      918.28     26.28 o 
  -9   1   7     1094.35      888.36     26.69 o 
  -7   1   7     2261.54     1972.83     44.86 o 
  -5   1   7      252.47      186.36     15.04 o 
  -3   1   7     4836.36     4115.94     73.68 o 
  -1   1   7     1950.79     2156.97     43.36 o 
   1   1   7      199.73      481.43     16.69 o 
   3   1   7       52.89       77.76      8.41 o 
   5   1   7    17386.06    17914.47    334.92 o 
   7   1   7     1557.89     1551.12     84.71 o 
   9   1   7     2457.74     2548.08     61.65 o 
  11   1   7      348.55      354.32     32.75 o 
  13   1   7      122.12      150.69     16.89 o 
  15   1   7     2538.43     2604.07     79.39 o 
  17   1   7      145.18      135.43     20.08 o 
  19   1   7      394.22      406.42     32.04 o 
  21   1   7        9.64       -0.63     15.15 o 
  23   1   7       55.19       40.96     24.50 o 
  25   1   7       87.50      104.98     39.79 o 
  27   1   7       42.78      -25.13     48.35 o 
 -28   2   7        0.56       12.37     29.22 o 
 -26   2   7       27.63      -18.04     27.10 o 
 -24   2   7      132.21      197.31     62.79 o 
 -22   2   7        2.06       -2.03     18.22 o 
 -20   2   7      214.30      396.75    108.75 o 
 -18   2   7        2.65       12.85     13.69 o 
 -16   2   7      555.20      641.31     34.64 o 
 -14   2   7        0.02       15.26     12.31 o 
 -12   2   7     1214.09     1071.84     43.54 o 
 -10   2   7     1507.97     1413.86     35.62 o 
  -8   2   7      349.34      249.25     33.77 o 
  -6   2   7      883.22      580.33     21.24 o 
  -4   2   7       11.93       33.45     10.46 o 
  -2   2   7     4860.31     3952.99     67.80 o 
   0   2   7     3914.95     3667.07     99.04 o 
   2   2   7      546.45      664.30     18.99 o 
   4   2   7     3917.95     3884.38     70.44 o 
   6   2   7      468.25      360.28     22.74 o 
   8   2   7      171.11      145.67     13.41 o 
  10   2   7      224.55      280.35     23.81 o 
  12   2   7      996.72     1179.53     40.60 o 
  14   2   7       12.12       19.81     17.58 o 
  16   2   7      274.96      305.67     27.66 o 
  18   2   7       55.63       35.65     15.55 o 
  20   2   7       35.49       63.96     24.47 o 
  22   2   7      570.42      607.04     60.93 o 
  24   2   7       20.11      -23.94     29.63 o 
  26   2   7        5.78       -3.01     29.59 o 
 -27   3   7        9.19       36.99     32.30 o 
 -25   3   7        5.17        2.96     24.91 o 
 -23   3   7       52.82       37.51     27.01 o 
 -21   3   7        3.07       25.81     27.87 o 
 -19   3   7      222.90      200.25     27.13 o 
 -17   3   7      147.69      149.16     22.85 o 
 -15   3   7      579.73      641.34     38.35 o 
 -13   3   7      140.48      179.15     20.15 o 
 -11   3   7       47.08       44.38     20.80 o 
  -9   3   7      118.74      146.88     14.36 o 
  -7   3   7      310.62      307.17     30.38 o 
  -5   3   7       23.46       38.57      8.31 o 
  -3   3   7        7.24       12.71     10.40 o 
  -1   3   7      641.56      507.08     28.23 o 
   1   3   7        2.47       49.48     20.41 o 
   3   3   7     5541.24     6206.68    157.80 o 
   5   3   7      687.56      717.34     19.38 o 
   7   3   7     1103.14      861.58     36.09 o 
   9   3   7      107.80       73.58     10.89 o 
  11   3   7      185.22      167.73     23.66 o 
  13   3   7      669.16      574.56     35.90 o 
  15   3   7       15.23       24.90     17.79 o 
  17   3   7       64.80      106.22     30.48 o 
  19   3   7       81.88       30.04     19.23 o 
  21   3   7       41.41       38.24     23.73 o 
  23   3   7        0.20       44.36     29.73 o 
  25   3   7        0.16       12.31     29.42 o 
 -26   4   7        4.53       44.73     31.44 o 
 -24   4   7       48.57       27.74     29.18 o 
 -22   4   7      168.63      174.63     40.49 o 
 -20   4   7      319.10      275.69     30.29 o 
 -18   4   7        1.01        6.61     16.03 o 
 -16   4   7     1849.49     1895.85     79.48 o 
 -14   4   7       82.43      105.12     38.95 o 
 -12   4   7      738.19      798.23     63.21 o 
 -10   4   7      330.76      388.67     26.90 o 
  -8   4   7        6.13       13.71     12.56 o 
  -6   4   7      450.22      410.44     26.99 o 
  -4   4   7     1753.74     1712.42     37.54 o 
  -2   4   7     1753.20     2106.37     75.82 o 
   0   4   7       18.60       52.19     14.32 o 
   2   4   7     5887.74     5479.50    117.79 o 
   4   4   7       88.37       70.97     12.01 o 
   6   4   7     3172.79     2571.52     67.24 o 
   8   4   7      716.55      649.84     63.19 o 
  10   4   7      356.35      399.17     25.19 o 
  12   4   7      477.62      484.09     31.79 o 
  14   4   7       12.65      -15.36     19.21 o 
  16   4   7      682.87      710.01     44.29 o 
  18   4   7       45.99       56.19     23.23 o 
  20   4   7        1.81        7.22     20.50 o 
  22   4   7      376.95      241.07     41.03 o 
  24   4   7       53.42       48.61     31.80 o 
 -25   5   7        2.60       -1.15     23.68 o 
 -23   5   7       29.89       36.06     29.77 o 
 -21   5   7        0.00       -2.46     20.66 o 
 -19   5   7      167.94      180.19     28.13 o 
 -17   5   7        8.49       36.91     20.55 o 
 -15   5   7        9.50       50.50     23.85 o 
 -13   5   7     1148.91     1168.24     53.90 o 
 -11   5   7      141.19      163.90     23.23 o 
  -9   5   7      557.39      612.41     25.69 o 
  -7   5   7        9.60       14.78     14.84 o 
  -5   5   7      386.27      371.66     23.91 o 
  -3   5   7       53.06       64.04     18.60 o 
  -1   5   7     2895.15     2792.13     75.51 o 
   1   5   7        6.72        1.41     17.02 o 
   3   5   7       15.86       26.85     24.45 o 
   5   5   7        0.34       23.50     25.14 o 
   7   5   7      549.61      463.53     34.06 o 
   9   5   7     2567.71     2501.30     76.82 o 
  11   5   7        7.23       25.43     14.03 o 
  13   5   7      753.89      842.39     45.74 o 
  15   5   7      548.42      498.23     39.68 o 
  17   5   7       14.75        3.29     16.73 o 
  19   5   7       75.85       73.53     26.22 o 
  21   5   7       43.89        0.14     23.36 o 
  23   5   7       35.30       23.16     30.64 o 
  25   5   7        2.22       55.08     44.01 o 
 -24   6   7      122.65      173.63     43.46 o 
 -22   6   7      155.43      202.30     36.31 o 
 -20   6   7       87.17      138.84     31.12 o 
 -18   6   7       18.58       22.68     20.33 o 
 -16   6   7       16.96       34.94     21.44 o 
 -14   6   7       28.64       39.90     22.27 o 
 -12   6   7      229.79      314.07     33.48 o 
 -10   6   7        0.74        0.98     10.14 o 
  -8   6   7      733.63      662.36     37.97 o 
  -6   6   7       38.60        8.30      8.67 o 
  -4   6   7       65.40       58.58     16.07 o 
  -2   6   7      572.13      380.60     28.52 o 
   0   6   7      135.99      264.94     20.11 o 
   2   6   7       29.14       40.86     12.67 o 
   4   6   7      197.30      248.74     29.23 o 
   6   6   7       21.37       35.24     19.36 o 
   8   6   7        9.58       24.63     20.04 o 
  10   6   7      744.78      614.71     32.84 o 
  12   6   7      174.67      190.13     23.72 o 
  14   6   7       66.50      109.90     21.45 o 
  16   6   7      233.96      271.56     55.73 o 
  18   6   7        8.97       24.62     22.54 o 
  20   6   7       36.38       33.27     57.12 o 
  22   6   7        0.07      -21.29     33.80 o 
  24   6   7        0.55        2.77     31.51 o 
 -23   7   7       82.32      154.39     53.68 o 
 -21   7   7        7.31      -10.63     22.79 o 
 -19   7   7       65.65       51.76     23.33 o 
 -17   7   7       18.58        3.54     21.75 o 
 -15   7   7      145.46      205.32     38.29 o 
 -13   7   7      697.33      768.58     57.96 o 
 -11   7   7        0.28       25.47     14.57 o 
  -9   7   7       22.79       26.36     18.82 o 
  -7   7   7       34.57       63.64     15.98 o 
  -5   7   7        4.43       16.03     23.74 o 
  -3   7   7      448.36      560.37     40.66 o 
  -1   7   7      123.29      149.10     20.17 o 
   1   7   7     1866.23     1893.53     62.50 o 
   3   7   7      658.53      480.34     42.59 o 
   5   7   7      311.06      352.37     35.29 o 
   7   7   7      253.42      441.91     38.96 o 
   9   7   7      217.46      174.06     37.73 o 
  11   7   7      728.79      679.45     60.74 o 
  13   7   7      212.04      208.34     37.71 o 
  15   7   7        8.25       40.25     26.60 o 
  17   7   7        9.10      -28.26     28.26 o 
  19   7   7       29.48       26.90     41.63 o 
  21   7   7       20.50       27.40     39.31 o 
 -22   8   7       44.31       45.20     38.47 o 
 -20   8   7      135.47      117.21     35.82 o 
 -18   8   7       70.23       70.29     26.44 o 
 -16   8   7       26.43       94.06     24.51 o 
 -14   8   7       65.47       23.49     19.08 o 
 -12   8   7       31.67       72.22     21.33 o 
 -10   8   7      105.37      217.51     34.50 o 
  -8   8   7     1387.91     1325.32     60.50 o 
  -6   8   7     2224.48     2251.75     90.04 o 
  -4   8   7      390.09      621.06     38.09 o 
  -2   8   7      219.50      246.52     26.08 o 
   0   8   7       24.79       16.19     22.47 o 
   2   8   7      465.09      517.77     48.10 o 
   4   8   7      777.50      828.22     52.64 o 
   6   8   7       15.05       71.27     26.39 o 
   8   8   7       18.30      126.43     45.69 o 
  10   8   7        5.16        0.89     19.46 o 
  12   8   7      396.75      417.61     45.05 o 
  14   8   7       17.22        3.30     20.22 o 
  16   8   7      196.53      216.02     59.63 o 
  18   8   7      242.49      567.50    248.92 o 
  20   8   7       73.27       29.58     41.73 o 
 -19   9   7        2.01      -13.01     32.49 o 
 -17   9   7        1.57      114.91     36.25 o 
 -15   9   7        0.56      -20.41     23.72 o 
 -13   9   7       91.83       49.66     25.72 o 
 -11   9   7       51.42       24.46     21.12 o 
  -9   9   7      184.47      238.56     49.17 o 
  -7   9   7       10.14       61.68     24.00 o 
  -5   9   7        6.58        4.81     16.09 o 
  -3   9   7      190.80      215.77     27.88 o 
  -1   9   7      852.41      885.86     62.44 o 
   1   9   7       30.93       59.22     24.84 o 
   3   9   7        0.26       10.96     18.79 o 
   5   9   7       49.36       72.53     28.90 o 
   7   9   7       26.88       15.11     22.97 o 
   9   9   7      118.13      110.92     31.37 o 
  11   9   7       15.52       -1.55     19.38 o 
  13   9   7       10.23       36.66     27.87 o 
  15   9   7       71.82       67.24     33.12 o 
  17   9   7        2.48      -15.84     36.50 o 
  19   9   7        4.95       58.04     57.38 o 
 -18  10   7       44.44      127.36     69.89 o 
 -16  10   7       16.59       47.52     35.28 o 
 -14  10   7        6.58       47.84     51.02 o 
 -12  10   7      138.69      215.35     56.72 o 
 -10  10   7       50.26       79.63     40.93 o 
  -8  10   7       45.13       19.06     22.43 o 
  -6  10   7       43.92       84.48     27.62 o 
  -4  10   7      476.64      547.76     53.42 o 
  -2  10   7      471.97      470.01     46.73 o 
   0  10   7       99.64       73.93     30.02 o 
   2  10   7      335.79      383.41     49.34 o 
   4  10   7      215.23      267.97     40.28 o 
   6  10   7      232.02      130.01     40.37 o 
   8  10   7      144.46      129.26     38.73 o 
  10  10   7        2.93       15.44     24.69 o 
  12  10   7        8.13       19.25     26.41 o 
  14  10   7        6.86       -7.93     28.53 o 
  16  10   7        0.04       15.32     35.09 o 
 -15  11   7        0.75       50.83     50.92 o 
 -13  11   7       78.90       90.43     73.57 o 
 -11  11   7        0.31       16.52     25.38 o 
  -9  11   7      291.89      275.05     43.01 o 
  -7  11   7       33.46       -2.84     25.06 o 
  -5  11   7       26.84       80.56     31.47 o 
  -3  11   7      105.90      179.06     38.17 o 
  -1  11   7       10.83        6.13     24.74 o 
   1  11   7       73.57       90.46     39.97 o 
   3  11   7      120.44      178.08     40.24 o 
   5  11   7        8.29       30.41     28.89 o 
   7  11   7        1.22       12.31     23.07 o 
   9  11   7        2.96       10.50     25.98 o 
  11  11   7       27.19       14.46     29.01 o 
  13  11   7       11.20       -4.01     36.45 o 
 -10  12   7       51.92       79.79     52.00 o 
  -8  12   7        1.79       17.50     67.22 o 
  -6  12   7        9.74       58.28     40.82 o 
  -4  12   7       47.77      -16.06     28.42 o 
  -2  12   7       27.22       35.17     29.17 o 
   0  12   7       26.95       40.70     32.44 o 
   2  12   7        0.40       55.65     41.81 o 
   4  12   7        1.82       -7.78     26.67 o 
   6  12   7        1.14       20.42     37.14 o 
   8  12   7        9.03       47.87     37.52 o 
 -26   0   8      100.97      150.90     53.84 o 
 -24   0   8        0.41      -34.84     38.69 o 
 -22   0   8      105.14      117.92     41.67 o 
 -20   0   8      873.30     1001.38    101.92 o 
 -18   0   8      193.07      334.73    106.31 o 
 -16   0   8      172.74      123.03     43.79 o 
 -14   0   8       74.47       46.71     12.98 o 
 -12   0   8     3041.50     2835.81     90.98 o 
 -10   0   8      184.68      184.09     18.01 o 
  -8   0   8      624.81      857.49     40.30 o 
  -6   0   8     2302.89     1623.63     59.25 o 
  -4   0   8      285.02      340.00     25.58 o 
  -2   0   8    24988.65    26271.81    630.92 o 
   0   0   8      201.09      254.48     22.61 o 
   2   0   8     1518.62     1591.98     65.02 o 
   4   0   8       30.29       23.58     12.05 o 
   6   0   8     7601.06     7546.85    210.58 o 
   8   0   8      137.40      132.86     20.74 o 
  10   0   8        4.11      -14.51     18.26 o 
  12   0   8     1924.86     2090.43    204.34 o 
  14   0   8        0.60       71.83     23.52 o 
  16   0   8      678.93      735.80     65.82 o 
  18   0   8        2.60        0.34     25.49 o 
  20   0   8       20.31       20.38     25.76 o 
  22   0   8      258.40      176.62     51.00 o 
  24   0   8      130.19      145.49     63.36 o 
  26   0   8       39.25       85.25     68.40 o 
 -27   1   8       18.76       33.73     33.68 o 
 -25   1   8        8.35       19.85     30.34 o 
 -23   1   8       29.46        1.20     20.64 o 
 -21   1   8      157.72      138.72     30.79 o 
 -19   1   8     1124.28     1069.61     71.25 o 
 -17   1   8        0.92       36.30     13.87 o 
 -15   1   8     2387.69     2233.12     73.90 o 
 -13   1   8      475.03      391.87     18.54 o 
 -11   1   8      264.36      405.30     32.00 o 
  -9   1   8      331.29      266.24     20.75 o 
  -7   1   8       57.01      127.75     19.52 o 
  -5   1   8      714.89      492.25     27.18 o 
  -3   1   8     3405.99     3558.98     72.00 o 
  -1   1   8      729.81      932.86     25.98 o 
   1   1   8      349.91      513.74     18.72 o 
   3   1   8    10225.97    10909.70    188.87 o 
   5   1   8     7391.06     7938.19    168.17 o 
   7   1   8       45.85       74.61     12.59 o 
   9   1   8      971.53     1025.12     67.49 o 
  11   1   8      182.40      222.36     19.45 o 
  13   1   8      106.36      152.23     21.20 o 
  15   1   8      251.31      304.07     25.30 o 
  17   1   8      130.72      162.29     32.00 o 
  19   1   8      199.38      202.25     24.51 o 
  21   1   8       68.51       41.36     23.42 o 
  23   1   8       60.33       81.78     29.53 o 
  25   1   8        1.11      -15.82     33.69 o 
 -26   2   8        9.39       17.07     28.41 o 
 -24   2   8        0.93       20.29     25.26 o 
 -22   2   8       14.26      -16.08     22.92 o 
 -20   2   8       74.43       79.31     33.31 o 
 -18   2   8     2180.98     1956.22     76.09 o 
 -16   2   8       28.96       37.31     16.44 o 
 -14   2   8      814.69      668.34     38.35 o 
 -12   2   8      166.50      159.73     22.73 o 
 -10   2   8      118.88      193.28     18.69 o 
  -8   2   8       43.54       71.56     22.92 o 
  -6   2   8      206.07      124.34     16.02 o 
  -4   2   8     2149.02     2196.04     48.40 o 
  -2   2   8      143.06      273.09     15.12 o 
   0   2   8       28.09        6.72     10.38 o 
   2   2   8     3288.42     3277.71     68.04 o 
   4   2   8      554.97      692.21     23.08 o 
   6   2   8     6899.52     6720.70    127.76 o 
   8   2   8      194.80      192.00     24.03 o 
  10   2   8      208.08      255.81     22.28 o 
  12   2   8       71.14       67.25     13.34 o 
  14   2   8      203.77      258.60     24.31 o 
  16   2   8      136.32      125.67     19.27 o 
  18   2   8       14.32       31.17     21.32 o 
  20   2   8       23.74       58.58     35.91 o 
  22   2   8        0.10       42.40     27.32 o 
  24   2   8       61.75       73.17     43.30 o 
  26   2   8      162.58      272.65     85.05 o 
 -27   3   8        0.92        7.44     27.81 o 
 -25   3   8      199.26      244.72     45.71 o 
 -23   3   8       46.81       34.74     28.00 o 
 -21   3   8        1.32       20.66     27.67 o 
 -19   3   8      481.71      533.33     41.84 o 
 -17   3   8       24.95       93.79     30.16 o 
 -15   3   8     2153.35     2237.83     81.60 o 
 -13   3   8      336.91      390.58     47.00 o 
 -11   3   8      724.94      708.89     44.38 o 
  -9   3   8     4613.26     4310.51    147.70 o 
  -7   3   8      682.30      657.67     26.98 o 
  -5   3   8     1254.50     1130.98     32.00 o 
  -3   3   8     4149.88     4013.20     74.77 o 
  -1   3   8     3881.06     3897.01     99.68 o 
   1   3   8     1161.54     1001.47     45.85 o 
   3   3   8      142.03      161.02     27.93 o 
   5   3   8      302.35      438.27     15.78 o 
   7   3   8      385.91      436.63     30.92 o 
   9   3   8     1635.18     1359.39     50.53 o 
  11   3   8      411.42      410.46     28.84 o 
  13   3   8     1939.60     2087.79    112.18 o 
  15   3   8      934.41      920.14     59.37 o 
  17   3   8       62.81      128.73     26.37 o 
  19   3   8     1038.69     1002.44     65.33 o 
  21   3   8       21.74       21.10     23.10 o 
  23   3   8       14.38       16.89     29.72 o 
  25   3   8       73.10       83.81     40.44 o 
 -26   4   8       16.23       24.72     30.64 o 
 -24   4   8       66.28       79.09     34.81 o 
 -22   4   8      122.90      163.84     37.99 o 
 -20   4   8       31.28       15.84     19.75 o 
 -18   4   8      507.23      463.53     40.09 o 
 -16   4   8     1406.44     1153.91     89.94 o 
 -14   4   8       41.07       48.57     18.30 o 
 -12   4   8        7.08       34.30     26.17 o 
 -10   4   8       30.37       73.68     23.16 o 
  -8   4   8        9.02       -0.66     10.25 o 
  -6   4   8       21.67        7.56     10.32 o 
  -4   4   8        1.20        1.11      9.23 o 
  -2   4   8     1166.55      957.19     55.23 o 
   0   4   8      365.16      469.15     25.99 o 
   2   4   8     2382.06     2095.46     58.64 o 
   4   4   8      834.68      650.83     40.72 o 
   6   4   8       57.76       43.42     28.05 o 
   8   4   8     2179.66     1890.37     76.73 o 
  10   4   8      134.84       70.25     20.77 o 
  12   4   8        7.28      -15.17     15.17 o 
  14   4   8       36.04       -5.83     15.75 o 
  16   4   8        4.76       35.94     17.47 o 
  18   4   8        3.44       21.54     20.95 o 
  20   4   8       14.95        3.92     20.07 o 
  22   4   8       12.74       -7.95     21.39 o 
  24   4   8        6.29       15.59     36.93 o 
 -25   5   8        0.30       10.38     25.96 o 
 -23   5   8       94.90      117.58     36.34 o 
 -21   5   8       75.32      107.08     28.06 o 
 -19   5   8      113.05      124.37     27.40 o 
 -17   5   8       10.01       -1.05     15.44 o 
 -15   5   8       26.20       22.74     19.19 o 
 -13   5   8      219.94      274.61     28.31 o 
 -11   5   8      121.21      213.73     27.84 o 
  -9   5   8       25.20       65.43     16.32 o 
  -7   5   8      616.76      601.20     25.09 o 
  -5   5   8       47.04       41.72     21.66 o 
  -3   5   8     1709.92     2118.41     97.45 o 
  -1   5   8     2328.61     2465.95     73.98 o 
   1   5   8      100.93       73.51     12.29 o 
   3   5   8       26.94      121.89     19.40 o 
   5   5   8     1430.57     1391.26     65.41 o 
   7   5   8       90.04       14.50     25.63 o 
   9   5   8       19.21      111.80     43.87 o 
  11   5   8      156.15      165.66     22.32 o 
  13   5   8        2.89       48.06     32.00 o 
  15   5   8      137.95      122.29     22.71 o 
  17   5   8      129.44      121.35     26.67 o 
  19   5   8       68.69       58.98     25.59 o 
  21   5   8        1.09       65.38     58.32 o 
  23   5   8        2.02       33.70     38.50 o 
 -24   6   8       32.42        3.48     29.36 o 
 -22   6   8      185.51      198.24     43.43 o 
 -20   6   8       46.02       52.76     24.84 o 
 -18   6   8        3.33       13.77     20.90 o 
 -16   6   8      995.59      925.81     54.00 o 
 -14   6   8       97.21       96.22     20.92 o 
 -12   6   8      200.06      299.27     28.46 o 
 -10   6   8       93.03      116.05     14.99 o 
  -8   6   8     1377.69     1403.45     83.12 o 
  -6   6   8      697.84      858.77     43.81 o 
  -4   6   8     1158.10     1282.24     50.84 o 
  -2   6   8     2273.65     2655.30     81.78 o 
   0   6   8       17.14       39.49     17.54 o 
   2   6   8     1602.02     1540.77     51.10 o 
   4   6   8     1011.42     1087.91     60.88 o 
   6   6   8     2225.16     2109.84     91.68 o 
   8   6   8      932.78      967.56     60.99 o 
  10   6   8        4.25       14.37     26.55 o 
  12   6   8      231.44      305.65     39.76 o 
  14   6   8      271.80      301.31     42.42 o 
  16   6   8      447.05      441.49     50.06 o 
  18   6   8       59.48       67.54     34.68 o 
  20   6   8      267.81      314.04     51.10 o 
  22   6   8       20.71        6.95     36.72 o 
 -23   7   8        0.01       78.45     76.99 o 
 -21   7   8       15.15       88.74     35.06 o 
 -19   7   8       24.74       64.03     26.12 o 
 -17   7   8        7.44        5.08     18.30 o 
 -15   7   8       41.17       37.64     24.34 o 
 -13   7   8       86.05       79.54     24.73 o 
 -11   7   8       39.14       69.77     19.45 o 
  -9   7   8      448.57      419.60     29.26 o 
  -7   7   8      157.34      177.52     23.19 o 
  -5   7   8        0.89      -16.05     16.05 o 
  -3   7   8       94.82       80.22     23.96 o 
  -1   7   8       46.17       75.48     26.42 o 
   1   7   8     1869.91     1787.89     87.93 o 
   3   7   8     1425.44     1410.75     75.11 o 
   5   7   8      992.34      910.49     55.73 o 
   7   7   8      372.37      420.59     48.44 o 
   9   7   8      155.22      114.12     28.96 o 
  11   7   8       31.35       65.40     30.25 o 
  13   7   8      953.53      886.88     71.41 o 
  15   7   8       20.05       46.48     29.70 o 
  17   7   8      170.84      185.39     40.33 o 
  19   7   8        1.92       -7.36     40.83 o 
  21   7   8       18.56       -2.94     24.91 o 
 -20   8   8       74.77       72.76     52.89 o 
 -18   8   8       62.63      106.01     35.10 o 
 -16   8   8       83.27      164.06     35.40 o 
 -14   8   8       58.88       51.08     24.62 o 
 -12   8   8       80.02      132.18     29.32 o 
 -10   8   8      164.39      213.54     35.04 o 
  -8   8   8      219.25      298.00     30.61 o 
  -6   8   8      242.48      323.95     30.52 o 
  -4   8   8      306.65      379.17     43.98 o 
  -2   8   8     1124.79     1217.12     54.29 o 
   0   8   8      265.50      357.77     40.69 o 
   2   8   8      158.14      185.98     31.39 o 
   4   8   8      376.25      351.80     42.13 o 
   6   8   8       15.77      128.59     33.38 o 
   8   8   8       98.09      159.58     32.55 o 
  10   8   8       16.30       30.70     24.55 o 
  12   8   8      359.48      362.15     47.67 o 
  14   8   8       15.79       33.09     26.40 o 
  16   8   8       94.05      105.35     35.50 o 
  18   8   8       57.89       60.40     42.06 o 
  20   8   8       30.35        3.03     35.30 o 
 -19   9   8      115.00      211.53     60.53 o 
 -17   9   8        9.98        2.09     20.84 o 
 -15   9   8       21.14       11.28     26.22 o 
 -13   9   8      151.58      129.76     35.16 o 
 -11   9   8       69.67       92.66     33.17 o 
  -9   9   8      254.06      276.61     38.39 o 
  -7   9   8        1.28       26.58     18.83 o 
  -5   9   8      177.36      211.02     27.48 o 
  -3   9   8        0.02       37.36     33.90 o 
  -1   9   8      136.93      156.97     37.59 o 
   1   9   8      571.49      594.89     50.32 o 
   3   9   8      326.98      323.15     41.64 o 
   5   9   8      158.83      219.79     43.70 o 
   7   9   8       33.19       66.94     28.11 o 
   9   9   8      244.84      279.56     44.86 o 
  11   9   8       21.07       -4.96     25.00 o 
  13   9   8        0.14      -19.94     24.23 o 
  15   9   8       46.13      144.12     61.86 o 
  17   9   8        0.04      -35.13     35.13 o 
 -16  10   8       16.26        5.64     29.26 o 
 -14  10   8       22.63       17.61     27.14 o 
 -12  10   8        8.43       37.82     32.78 o 
 -10  10   8       11.43       22.24     29.62 o 
  -8  10   8        2.86       -6.78     27.08 o 
  -6  10   8       91.98      106.97     26.76 o 
  -4  10   8      448.42      394.28     55.35 o 
  -2  10   8        3.29      -20.30     24.80 o 
   0  10   8       27.82       16.11     23.42 o 
   2  10   8       12.49       35.31     43.35 o 
   4  10   8       88.28       73.63     33.79 o 
   6  10   8       25.25        4.72     25.30 o 
   8  10   8       20.66       49.77     32.28 o 
  10  10   8       29.22        1.47     25.52 o 
  12  10   8       15.25      -14.93     29.61 o 
  14  10   8        6.55       55.24     36.51 o 
 -13  11   8        0.14       33.22     42.91 o 
 -11  11   8       28.65        9.44     31.30 o 
  -9  11   8       12.28       14.23     35.22 o 
  -7  11   8        0.00        2.85     26.85 o 
  -5  11   8      452.55      535.53     59.91 o 
  -3  11   8       92.71      148.85     61.98 o 
  -1  11   8        1.39       55.68     28.73 o 
   1  11   8       61.59       74.00     37.36 o 
   3  11   8        6.20        9.87     26.38 o 
   5  11   8        9.25       -3.25     27.38 o 
   7  11   8        7.29       -7.65     27.13 o 
   9  11   8       52.78       59.00     35.86 o 
  11  11   8        0.06       17.10     28.53 o 
  -8  12   8       16.96       -6.58     36.46 o 
  -6  12   8       14.59       11.15     29.86 o 
  -4  12   8       20.47      -29.61     32.76 o 
  -2  12   8        0.08       -0.42     27.14 o 
   0  12   8        2.14      -11.83     25.09 o 
   2  12   8      142.35      146.62     52.23 o 
   4  12   8       10.50        4.27     28.64 o 
   6  12   8       51.16       13.53     31.46 o 
 -27   1   9       35.61        0.16     28.44 o 
 -25   1   9      109.83       89.11     40.41 o 
 -23   1   9       19.06       55.01     31.13 o 
 -21   1   9        0.02      -14.21     21.78 o 
 -19   1   9      276.10      246.82     37.64 o 
 -17   1   9        0.16       28.68     15.02 o 
 -15   1   9     3126.86     2834.54    102.38 o 
 -13   1   9     1279.33     1191.17     37.45 o 
 -11   1   9     5550.59     5156.26    115.00 o 
  -9   1   9     2240.19     1940.75     50.38 o 
  -7   1   9     1759.26     1726.24     52.57 o 
  -5   1   9     7168.34     6513.94    223.25 o 
  -3   1   9     1015.63      767.80     25.81 o 
  -1   1   9     1057.74      856.31     27.53 o 
   1   1   9     4637.46     4556.23     93.98 o 
   3   1   9      160.18      295.14     16.55 o 
   5   1   9      158.14      204.00     15.54 o 
   7   1   9       11.28       17.46     11.29 o 
   9   1   9     3677.69     4026.00    111.20 o 
  11   1   9       17.71       63.58     24.23 o 
  13   1   9      328.06      401.03     27.23 o 
  15   1   9     1318.16     1411.66     57.27 o 
  17   1   9      190.60      237.86     26.67 o 
  19   1   9      274.74      286.72     47.95 o 
  21   1   9        0.45       18.97     29.56 o 
  23   1   9      211.77      155.00     43.82 o 
  25   1   9       13.11       68.19     44.02 o 
 -26   2   9       11.79       21.30     29.99 o 
 -24   2   9        4.14        0.81     22.08 o 
 -22   2   9      268.33      264.76     42.86 o 
 -20   2   9       51.22       57.80     26.33 o 
 -18   2   9      129.95      136.03     20.96 o 
 -16   2   9      129.49      130.26     20.84 o 
 -14   2   9     2841.41     2673.80     92.35 o 
 -12   2   9      773.77      699.42     27.89 o 
 -10   2   9      800.09      771.03     28.86 o 
  -8   2   9     2075.45     1901.52     58.87 o 
  -6   2   9      411.11      548.56     34.00 o 
  -4   2   9       44.11       72.06     10.47 o 
  -2   2   9     1690.18     1356.40     34.13 o 
   0   2   9        2.69       13.76     31.26 o 
   2   2   9     5089.38     4869.83    123.76 o 
   4   2   9      459.88      523.03     24.90 o 
   6   2   9      274.50      315.73     19.04 o 
   8   2   9      787.86      844.78     30.63 o 
  10   2   9      966.17      676.66     28.92 o 
  12   2   9      521.33      561.51     31.03 o 
  14   2   9       33.46       -4.34     14.25 o 
  16   2   9      539.78      658.86     44.77 o 
  18   2   9       63.49       97.14     28.56 o 
  20   2   9       74.37      104.65     34.12 o 
  22   2   9        2.02       15.04     23.21 o 
  24   2   9       13.24       -1.83     30.85 o 
 -25   3   9        5.42       14.92     29.24 o 
 -23   3   9        4.75        0.25     20.97 o 
 -21   3   9        3.03      -12.72     24.34 o 
 -19   3   9       93.85      128.11     25.30 o 
 -17   3   9      112.47       77.86     20.01 o 
 -15   3   9      799.95      711.57     44.46 o 
 -13   3   9      481.20      459.68     31.99 o 
 -11   3   9       10.58       19.30     13.49 o 
  -9   3   9      201.47      247.90     17.20 o 
  -7   3   9     1007.45     1194.17     39.03 o 
  -5   3   9      323.82      332.46     25.28 o 
  -3   3   9     1776.16     1661.94     39.35 o 
  -1   3   9      578.88      577.19     30.86 o 
   1   3   9       25.88       63.61     23.27 o 
   3   3   9      438.37      452.38     26.57 o 
   5   3   9      973.18      989.16     60.08 o 
   7   3   9     2783.67     2898.36     67.69 o 
   9   3   9      197.24      210.72     16.15 o 
  11   3   9      728.06      696.07     40.22 o 
  13   3   9       96.47      253.30     27.58 o 
  15   3   9      103.19      115.34     25.85 o 
  17   3   9       74.90       72.68     25.05 o 
  19   3   9      178.83      174.59     42.96 o 
  21   3   9       35.31       29.04     26.64 o 
  23   3   9       21.54       57.62     37.13 o 
 -24   4   9       28.46       47.62     32.26 o 
 -22   4   9       15.64       31.78     34.14 o 
 -20   4   9      512.56      475.10     39.93 o 
 -18   4   9      841.16      793.13     50.87 o 
 -16   4   9      230.09      219.31     29.34 o 
 -14   4   9      860.28      737.00     44.36 o 
 -12   4   9     1937.30     2015.90     90.29 o 
 -10   4   9     1189.55     1046.45     37.86 o 
  -8   4   9        0.52        4.07     12.53 o 
  -6   4   9      165.19      165.87     14.94 o 
  -4   4   9      715.32      855.73     40.10 o 
  -2   4   9        0.45       92.26     25.97 o 
   0   4   9     1629.37     1600.74     55.53 o 
   2   4   9     2158.33     2233.31     67.39 o 
   4   4   9      499.65      502.99     53.28 o 
   6   4   9     2177.55     1825.35     82.38 o 
   8   4   9     1444.60     1245.25     69.08 o 
  10   4   9     1769.54     1681.82     74.72 o 
  12   4   9     1163.16     1192.89     54.14 o 
  14   4   9      590.69      480.55     44.77 o 
  16   4   9        0.19       33.76     30.14 o 
  18   4   9       13.98       -8.95     24.80 o 
  20   4   9      126.39      108.94     31.66 o 
  22   4   9        0.63       29.85     28.52 o 
  24   4   9       37.43       55.11     63.17 o 
 -23   5   9        6.00      -10.43     29.95 o 
 -21   5   9       71.88      133.43     37.74 o 
 -19   5   9       10.19       18.79     19.73 o 
 -17   5   9       17.87       73.95     39.27 o 
 -15   5   9      130.05      199.19     27.83 o 
 -13   5   9        3.42        1.27     16.60 o 
 -11   5   9      264.44      330.03     27.98 o 
  -9   5   9      354.36      411.41     26.37 o 
  -7   5   9     2704.07     2893.01     94.69 o 
  -5   5   9     4974.87     5613.95    161.02 o 
  -3   5   9      355.62      343.87     28.27 o 
  -1   5   9       21.67       19.66     13.74 o 
   1   5   9      902.39      701.19     33.51 o 
   3   5   9       10.36       -0.17     11.67 o 
   5   5   9     1146.33     1083.50     64.38 o 
   7   5   9      803.89      816.89     53.44 o 
   9   5   9     1231.67     1205.85     73.09 o 
  11   5   9      142.22      155.30     32.09 o 
  13   5   9      983.97     1025.88     71.58 o 
  15   5   9       19.19        6.15     24.53 o 
  17   5   9      987.84      971.21     77.66 o 
  19   5   9      434.49      476.70     58.22 o 
  21   5   9        3.22        5.18     25.85 o 
  23   5   9        9.87        3.68     33.88 o 
 -22   6   9       75.43      192.79     54.59 o 
 -20   6   9        8.50       20.03     24.25 o 
 -18   6   9       20.09       -5.65     19.27 o 
 -16   6   9       14.22        8.72     18.06 o 
 -14   6   9        1.34       -5.61     18.10 o 
 -12   6   9        9.62       51.33     23.12 o 
 -10   6   9       27.11       13.27     20.03 o 
  -8   6   9     1233.66     1248.14     57.86 o 
  -6   6   9       15.52       46.28     28.36 o 
  -4   6   9     1075.90     1073.12     52.43 o 
  -2   6   9      300.29      411.63     30.11 o 
   0   6   9      404.56      525.97     63.92 o 
   2   6   9        0.67        8.45     23.66 o 
   4   6   9       33.27       39.71     22.47 o 
   6   6   9       21.09       26.29     20.93 o 
   8   6   9       67.44      125.15     34.48 o 
  10   6   9       55.11       39.77     25.03 o 
  12   6   9       16.53       16.51     20.98 o 
  14   6   9       57.96       62.65     27.01 o 
  16   6   9      751.51      672.11     65.00 o 
  18   6   9        4.41      -31.52     31.95 o 
  20   6   9       33.12        5.89     28.58 o 
  22   6   9        3.63       48.46     56.06 o 
 -21   7   9        9.29       25.68     36.67 o 
 -19   7   9      185.50      256.35     45.79 o 
 -17   7   9       43.65       22.68     29.76 o 
 -15   7   9      147.81      158.12     32.39 o 
 -13   7   9       42.07       20.26     25.02 o 
 -11   7   9      174.16      199.68     30.37 o 
  -9   7   9      719.66      730.39     40.72 o 
  -7   7   9        0.51      -18.49     18.49 o 
  -5   7   9      143.93       72.40     20.99 o 
  -3   7   9       10.22       26.21     18.39 o 
  -1   7   9      511.37      557.30     39.96 o 
   1   7   9       34.34      103.03     26.93 o 
   3   7   9      141.54      171.64     35.98 o 
   5   7   9      410.74      573.31     53.68 o 
   7   7   9        1.29       38.26     27.05 o 
   9   7   9      463.41      529.24     57.92 o 
  11   7   9       60.72      144.64     34.84 o 
  13   7   9      137.77      206.35     41.86 o 
  15   7   9        0.11        3.25     23.90 o 
  17   7   9      120.28      141.16     38.81 o 
  19   7   9        4.51       48.86     38.09 o 
 -20   8   9        0.27      -12.36     26.46 o 
 -18   8   9        6.09        7.46     25.06 o 
 -16   8   9      285.53      306.84     44.71 o 
 -14   8   9       17.53        4.81     20.57 o 
 -12   8   9       43.42       61.63     27.42 o 
 -10   8   9        0.90      -15.49     21.14 o 
  -8   8   9       38.40       86.35     21.69 o 
  -6   8   9      164.08      239.66     31.53 o 
  -4   8   9      740.52      816.85     59.65 o 
  -2   8   9     1601.35     1488.06     85.57 o 
   0   8   9       46.96       81.72     26.95 o 
   2   8   9       23.90       59.81     36.02 o 
   4   8   9      214.03      199.60     34.07 o 
   6   8   9      245.77      305.72     47.69 o 
   8   8   9      300.17      392.52     49.12 o 
  10   8   9       14.00       31.82     25.11 o 
  12   8   9        8.73      -18.53     24.69 o 
  14   8   9        1.64       79.91     37.67 o 
  16   8   9      134.00      156.24     40.73 o 
  18   8   9       44.18       40.65     38.45 o 
 -17   9   9       15.86       27.82     30.22 o 
 -15   9   9        0.02       30.02     26.33 o 
 -13   9   9        1.16       59.12     28.48 o 
 -11   9   9       18.38       18.41     25.72 o 
  -9   9   9       32.65       34.90     23.10 o 
  -7   9   9      272.53      265.97     34.78 o 
  -5   9   9        3.60       28.70     37.35 o 
  -3   9   9        0.91       54.50     55.37 o 
  -1   9   9      149.39      178.76     37.96 o 
   1   9   9       77.92      130.15     30.77 o 
   3   9   9       19.73       30.05     26.20 o 
   5   9   9       74.55      169.20     47.35 o 
   7   9   9      152.31      187.50     38.34 o 
   9   9   9       46.37       28.43     28.49 o 
  11   9   9        0.01        0.23     22.27 o 
  13   9   9        0.26      -33.36     37.01 o 
  15   9   9        4.54       -2.62     37.55 o 
  17   9   9        0.41        6.57     34.79 o 
 -16  10   9      267.06      256.53     52.91 o 
 -14  10   9       96.39      124.24     39.71 o 
 -12  10   9       54.97       26.65     31.81 o 
 -10  10   9        0.12       32.22     35.89 o 
  -8  10   9       95.24      158.39     42.76 o 
  -6  10   9      127.19      106.14     52.09 o 
  -4  10   9        0.06       -6.53     21.56 o 
  -2  10   9      185.64      158.54     40.35 o 
   0  10   9       73.40      172.63     50.63 o 
   2  10   9      334.44      305.44     46.92 o 
   4  10   9       61.64       23.92     28.34 o 
   6  10   9       99.43      148.64     56.76 o 
   8  10   9       91.01       88.46     42.61 o 
  10  10   9       36.94      122.00     65.08 o 
  12  10   9       64.67       12.26     26.80 o 
  14  10   9        0.14       37.00     55.10 o 
 -11  11   9        0.02      -16.39     38.47 o 
  -9  11   9       29.61       60.99     56.94 o 
  -7  11   9        2.80      -11.22     32.22 o 
  -5  11   9      105.15      126.87     41.98 o 
  -3  11   9      116.61      139.32     40.28 o 
  -1  11   9       54.88       39.86     32.50 o 
   1  11   9       29.82       48.50     32.47 o 
   3  11   9        1.01      -18.59     29.22 o 
   5  11   9        0.32      -30.25     33.17 o 
   7  11   9        1.32       -8.95     26.50 o 
   9  11   9       14.08       13.42     26.61 o 
  11  11   9        0.42       -8.92     35.17 o 
  -6  12   9        0.86       64.00     46.15 o 
  -4  12   9        5.66        6.45     35.59 o 
  -2  12   9        4.39       15.01     33.30 o 
   0  12   9        8.14       13.11     30.43 o 
   2  12   9        4.16       28.47     35.71 o 
   4  12   9        3.18      100.64     46.49 o 
 -26   0  10       11.95      -10.62     38.09 o 
 -24   0  10       16.09       -0.07     33.60 o 
 -22   0  10      284.09      297.83     57.58 o 
 -20   0  10        8.15      -22.57     36.61 o 
 -18   0  10     2071.66     1903.45    143.58 o 
 -16   0  10      314.77      398.57     73.45 o 
 -14   0  10      268.66      240.94     33.67 o 
 -12   0  10     2458.37     2246.74     90.86 o 
 -10   0  10     2331.37     2194.51     89.75 o 
  -8   0  10     9916.46     9242.48    278.76 o 
  -6   0  10      811.04      990.42     52.30 o 
  -4   0  10      551.15      500.22     56.51 o 
  -2   0  10       85.64       71.58     20.21 o 
   0   0  10       29.80       51.25     27.96 o 
   2   0  10     2647.68     2858.26     98.32 o 
   4   0  10       16.54       26.48     32.21 o 
   6   0  10     1843.74     2061.46    120.80 o 
   8   0  10      485.48      400.81     39.04 o 
  10   0  10      131.07      161.33     28.67 o 
  12   0  10       65.03      162.62     29.81 o 
  14   0  10       20.64       11.77     20.47 o 
  16   0  10     1000.05     1083.25     81.88 o 
  18   0  10       39.40      104.25     33.17 o 
  20   0  10      121.18       48.62     35.95 o 
  22   0  10      101.67       44.51     42.15 o 
  24   0  10       19.34       49.18     50.47 o 
 -25   1  10       11.40       12.10     27.68 o 
 -23   1  10       69.14       73.33     30.88 o 
 -21   1  10        5.47      -25.80     25.80 o 
 -19   1  10        1.20       24.14     23.52 o 
 -17   1  10      123.46      108.43     35.26 o 
 -15   1  10     1492.63     1262.47     61.92 o 
 -13   1  10        0.04       -8.45     10.44 o 
 -11   1  10     2849.82     2785.28     75.28 o 
  -9   1  10      377.77      370.99     22.63 o 
  -7   1  10      217.50      295.24     23.64 o 
  -5   1  10        1.19       60.78     30.61 o 
  -3   1  10      823.40      963.82     33.31 o 
  -1   1  10     2156.32     2096.52     55.51 o 
   1   1  10      342.47      417.53     21.17 o 
   3   1  10      471.90      548.95     31.78 o 
   5   1  10     1537.29     1702.69     49.40 o 
   7   1  10      691.97      670.27     41.00 o 
   9   1  10     2201.55     2221.31     76.41 o 
  11   1  10       59.38       77.48     29.43 o 
  13   1  10       96.95      107.58     22.24 o 
  15   1  10      351.69      438.18     32.35 o 
  17   1  10       12.93       17.40     16.38 o 
  19   1  10        7.31       46.41     25.72 o 
  21   1  10       15.90       33.01     26.01 o 
  23   1  10        0.72       20.84     29.72 o 
 -24   2  10       17.91       37.46     33.27 o 
 -22   2  10        3.98       22.99     26.68 o 
 -20   2  10       16.68       15.28     24.45 o 
 -18   2  10      131.45       83.25     29.92 o 
 -16   2  10      529.59      431.72     33.96 o 
 -14   2  10     6074.34     5849.80    172.46 o 
 -12   2  10      240.17      213.61     19.22 o 
 -10   2  10      579.94      478.65     28.93 o 
  -8   2  10       29.63       57.17     26.98 o 
  -6   2  10      113.40      187.95     17.46 o 
  -4   2  10     1285.13     1294.87     51.54 o 
  -2   2  10      538.65      389.79     18.43 o 
   0   2  10      187.05      288.61     24.94 o 
   2   2  10      328.14      352.01     18.01 o 
   4   2  10     1694.05     1696.80     66.11 o 
   6   2  10     3532.08     3527.11     89.03 o 
   8   2  10        0.87        9.06     10.07 o 
  10   2  10      625.09      538.82     28.39 o 
  12   2  10      548.30      584.16     41.31 o 
  14   2  10       67.00       97.92     23.07 o 
  16   2  10       28.52       -5.46     17.08 o 
  18   2  10        4.29      -22.37     22.78 o 
  20   2  10        0.64       -5.23     20.96 o 
  22   2  10        0.04       43.65     29.42 o 
  24   2  10        6.73      -23.28     52.23 o 
 -25   3  10       64.22       17.70     33.15 o 
 -23   3  10      195.59      138.67     40.70 o 
 -21   3  10      178.76      182.92     38.38 o 
 -19   3  10      371.06      389.49     42.91 o 
 -17   3  10       30.50       55.23     24.86 o 
 -15   3  10       35.01       31.06     18.74 o 
 -13   3  10       87.17       85.45     22.12 o 
 -11   3  10     1220.56     1248.70     64.80 o 
  -9   3  10      157.27      155.04     22.73 o 
  -7   3  10     2097.41     2205.05     64.70 o 
  -5   3  10     4988.88     5130.80    119.09 o 
  -3   3  10      329.40      362.84     29.59 o 
  -1   3  10     7415.20     7810.45    199.70 o 
   1   3  10     1707.73     1717.35     86.03 o 
   3   3  10      353.70      391.87     28.85 o 
   5   3  10     2398.03     2190.22     72.88 o 
   7   3  10      450.62      320.59     32.32 o 
   9   3  10      357.04      347.16     24.04 o 
  11   3  10      419.80      433.89     31.63 o 
  13   3  10       87.84      174.76     24.66 o 
  15   3  10      325.79      336.42     36.60 o 
  17   3  10      287.83      386.70     41.43 o 
  19   3  10      368.72      380.25     45.53 o 
  21   3  10       61.18       48.45     36.54 o 
  23   3  10      213.81      149.91     62.49 o 
 -24   4  10        1.43       13.67     29.93 o 
 -22   4  10       13.80       40.30     41.41 o 
 -20   4  10      114.75       50.87     30.09 o 
 -18   4  10      472.53      475.12     65.54 o 
 -16   4  10       63.82      115.67     28.77 o 
 -14   4  10      250.65      198.57     24.09 o 
 -12   4  10     1419.56     1434.21     60.75 o 
 -10   4  10      692.67      629.81     29.42 o 
  -8   4  10       59.51       62.77     24.20 o 
  -6   4  10       22.68       33.20     17.28 o 
  -4   4  10       16.94       12.41     20.95 o 
  -2   4  10       12.23       34.48     16.26 o 
   0   4  10      527.44      581.11     55.99 o 
   2   4  10        3.66       27.75     15.57 o 
   4   4  10      603.03      665.78     34.50 o 
   6   4  10      245.21      249.46     30.97 o 
   8   4  10      202.19      222.45     34.58 o 
  10   4  10       24.29       86.90     30.19 o 
  12   4  10      206.31      209.61     35.81 o 
  14   4  10        1.52        3.41     24.03 o 
  16   4  10        1.42        9.62     26.23 o 
  18   4  10        0.88       18.37     28.95 o 
  20   4  10        9.76       30.24     31.10 o 
  22   4  10       19.92       22.12     33.30 o 
 -23   5  10        6.89      -22.64     35.77 o 
 -21   5  10        0.10      -27.35     27.35 o 
 -19   5  10       45.53       15.05     22.01 o 
 -17   5  10       94.51      128.50     28.00 o 
 -15   5  10      485.00      430.79     51.47 o 
 -13   5  10        0.04       11.71     15.99 o 
 -11   5  10        0.06        3.98     15.88 o 
  -9   5  10        0.24       43.82     24.90 o 
  -7   5  10       75.81       94.87     23.00 o 
  -5   5  10        2.15       23.14     16.57 o 
  -3   5  10      331.90      402.02     38.05 o 
  -1   5  10       29.55      117.76     25.46 o 
   1   5  10      809.49      863.04     41.77 o 
   3   5  10     1276.79     1213.02     72.37 o 
   5   5  10      330.46      351.66     52.20 o 
   7   5  10        9.85       54.19     34.97 o 
   9   5  10      384.34      476.13     45.14 o 
  11   5  10      195.16      233.08     37.35 o 
  13   5  10      125.83      200.16     42.24 o 
  15   5  10       68.65       78.47     31.57 o 
  17   5  10        8.48      -32.49     32.49 o 
  19   5  10        5.14       15.74     31.21 o 
  21   5  10       62.73       81.62     49.21 o 
 -22   6  10       24.07       50.32     38.91 o 
 -20   6  10       57.14       38.07     31.99 o 
 -18   6  10      155.97      164.78     36.29 o 
 -16   6  10      352.13      367.66     44.36 o 
 -14   6  10       49.42      103.68     27.38 o 
 -12   6  10     1320.39     1222.58     70.81 o 
 -10   6  10      205.37      238.27     35.13 o 
  -8   6  10       91.57      153.21     22.81 o 
  -6   6  10     1280.99     1238.43     59.58 o 
  -4   6  10      125.48      281.96     30.96 o 
  -2   6  10      532.75      740.51     45.16 o 
   0   6  10      716.74      677.68     38.65 o 
   2   6  10     1940.54     2067.94     96.18 o 
   4   6  10       10.63       15.18     22.03 o 
   6   6  10      236.09      262.65     41.34 o 
   8   6  10      721.39      738.61     57.81 o 
  10   6  10      307.58      308.44     48.34 o 
  12   6  10      620.95      672.12     66.01 o 
  14   6  10        0.05       -7.86     26.34 o 
  16   6  10      134.41      202.92     44.37 o 
  18   6  10       83.46      112.05     44.15 o 
  20   6  10       68.58      113.79     55.51 o 
 -21   7  10        2.65      -12.64     35.52 o 
 -19   7  10        0.03       20.02     34.25 o 
 -17   7  10        3.17       44.30     28.83 o 
 -15   7  10       73.05       60.83     29.33 o 
 -13   7  10       58.50       28.22     23.59 o 
 -11   7  10       14.67      -22.25     22.25 o 
  -9   7  10       12.70       22.87     21.40 o 
  -7   7  10      331.81      370.52     36.22 o 
  -5   7  10      957.22      951.71     54.50 o 
  -3   7  10      119.14      175.34     25.01 o 
  -1   7  10      493.89      407.66     42.47 o 
   1   7  10       21.08       -1.93     25.78 o 
   3   7  10      496.20      527.02     50.97 o 
   5   7  10      518.17      609.26     55.82 o 
   7   7  10       19.35       51.55     31.19 o 
   9   7  10        0.06        6.18     20.34 o 
  11   7  10       30.36       53.20     29.55 o 
  13   7  10        5.52       42.05     29.53 o 
  15   7  10        4.54      -33.19     33.19 o 
  17   7  10      215.19      277.43     53.85 o 
  19   7  10       24.41       81.36     49.41 o 
 -18   8  10       37.14       -1.60     26.34 o 
 -16   8  10       19.09       59.60     30.56 o 
 -14   8  10        5.87       -9.24     25.49 o 
 -12   8  10      118.22       59.04     29.16 o 
 -10   8  10      130.32      147.81     43.87 o 
  -8   8  10       31.50       65.39     26.70 o 
  -6   8  10      227.39      249.94     29.58 o 
  -4   8  10      859.21      790.24     97.87 o 
  -2   8  10      327.68      376.06     41.68 o 
   0   8  10        4.45      -25.43     25.43 o 
   2   8  10      670.02      719.88     62.52 o 
   4   8  10      122.11      117.50     42.55 o 
   6   8  10       62.44      124.99     38.96 o 
   8   8  10      163.23      155.87     39.55 o 
  10   8  10        1.61        7.63     25.14 o 
  12   8  10       13.34       20.91     26.84 o 
  14   8  10        0.46       48.82     51.80 o 
  16   8  10       61.16       76.07     35.82 o 
  18   8  10       13.97       19.75     40.15 o 
 -17   9  10       12.68       44.59     31.93 o 
 -15   9  10      119.84      106.01     45.53 o 
 -13   9  10        2.39       11.15     24.98 o 
 -11   9  10      158.23      145.27     36.41 o 
  -9   9  10       35.64       51.35     36.13 o 
  -7   9  10       25.06       -3.74     23.69 o 
  -5   9  10      125.98      157.41     32.18 o 
  -3   9  10        3.76      -12.21     21.79 o 
  -1   9  10       47.71       40.91     29.47 o 
   1   9  10       95.28       72.83     30.72 o 
   3   9  10      102.81      118.72     33.95 o 
   5   9  10       53.04      111.74     40.67 o 
   7   9  10      233.44      228.84     40.88 o 
   9   9  10        2.04      -17.88     28.81 o 
  11   9  10      132.72       94.79     33.98 o 
  13   9  10      123.18      183.52     43.79 o 
  15   9  10        2.80       27.37     31.46 o 
 -14  10  10       14.62       42.04     32.68 o 
 -12  10  10        0.59       -9.34     36.75 o 
 -10  10  10        5.90       92.17     41.18 o 
  -8  10  10       90.12      118.64     47.82 o 
  -6  10  10       26.45       10.77     26.89 o 
  -4  10  10       62.77       70.86     42.92 o 
  -2  10  10        0.02        3.60     21.31 o 
   0  10  10      123.29       44.38     30.27 o 
   2  10  10        3.90       27.28     29.20 o 
   4  10  10       20.90       16.74     28.27 o 
   6  10  10        2.71      -32.06     32.06 o 
   8  10  10        1.35       -3.94     24.64 o 
  10  10  10       14.28       12.86     28.36 o 
  12  10  10       14.74       39.07     35.20 o 
  -9  11  10       23.86       45.15     50.12 o 
  -7  11  10       10.43       21.69     49.90 o 
  -5  11  10      175.63      232.14     49.81 o 
  -3  11  10       67.67       60.43     33.12 o 
  -1  11  10       40.77      117.09     42.48 o 
   1  11  10        0.83       26.26     53.54 o 
   3  11  10        0.39      -15.06     30.20 o 
   5  11  10       61.37       -0.39     26.97 o 
   7  11  10       18.33       -2.47     28.39 o 
 -25   1  11       31.78      -23.81     35.15 o 
 -23   1  11       56.41       75.27     35.21 o 
 -21   1  11       74.23      174.91     55.00 o 
 -19   1  11      296.59      262.25     41.16 o 
 -17   1  11        3.37        2.01     37.79 o 
 -15   1  11      339.85      372.17     35.94 o 
 -13   1  11       29.72       46.23     18.81 o 
 -11   1  11      248.16      228.90     21.49 o 
  -9   1  11      555.71      510.10     28.34 o 
  -7   1  11     1537.73     1493.28     57.54 o 
  -5   1  11     1536.49     1384.99     53.24 o 
  -3   1  11      319.02      349.30     27.20 o 
  -1   1  11     3358.08     3413.76     85.51 o 
   1   1  11        1.64       20.79     14.26 o 
   3   1  11     2943.94     3192.59     83.27 o 
   5   1  11     1503.79     1652.23     52.56 o 
   7   1  11       13.97       32.42     14.01 o 
   9   1  11     1092.63     1194.86     53.05 o 
  11   1  11      866.24     1022.68     52.07 o 
  13   1  11     1484.45     1402.15     63.08 o 
  15   1  11       23.68       16.28     20.85 o 
  17   1  11      210.77      173.21     32.28 o 
  19   1  11      682.61      596.29     54.75 o 
  21   1  11      105.19      118.00     38.66 o 
  23   1  11       27.23       17.48     38.03 o 
 -24   2  11       91.39       72.82     35.18 o 
 -22   2  11       11.69      -13.76     29.00 o 
 -20   2  11        9.87        4.36     24.86 o 
 -18   2  11       37.34       63.17     26.25 o 
 -16   2  11        0.08        0.74     13.99 o 
 -14   2  11     2506.09     2392.84     90.76 o 
 -12   2  11        2.45       42.89     18.66 o 
 -10   2  11      400.85      429.98     31.50 o 
  -8   2  11       27.62       30.63     16.12 o 
  -6   2  11      730.25      683.38     34.77 o 
  -4   2  11     5367.90     5331.84    152.15 o 
  -2   2  11       58.23       73.17     28.07 o 
   0   2  11      292.30      272.09     18.10 o 
   2   2  11      533.00      560.97     24.92 o 
   4   2  11       63.80       70.84     19.92 o 
   6   2  11       14.89       63.56     30.16 o 
   8   2  11      159.13      148.99     16.68 o 
  10   2  11      132.21      150.19     22.18 o 
  12   2  11      316.80      422.22     29.27 o 
  14   2  11      143.45      216.47     30.34 o 
  16   2  11      148.00      184.38     37.37 o 
  18   2  11       40.66       30.66     24.66 o 
  20   2  11      115.73      119.16     33.35 o 
  22   2  11       31.85      116.36     51.40 o 
 -23   3  11        4.87        8.28     29.05 o 
 -21   3  11       12.59        1.21     25.20 o 
 -19   3  11       27.80       14.93     23.63 o 
 -17   3  11        0.08       48.96     21.06 o 
 -15   3  11       86.42       71.04     31.06 o 
 -13   3  11        4.38       15.52     15.50 o 
 -11   3  11       89.63       96.34     17.30 o 
  -9   3  11      148.47      105.26     16.06 o 
  -7   3  11       69.78      101.19     22.97 o 
  -5   3  11      559.91      613.47     38.33 o 
  -3   3  11      151.21      203.27     25.24 o 
  -1   3  11     1925.48     1931.35     69.58 o 
   1   3  11      631.78      569.51     45.08 o 
   3   3  11      358.09      361.04     30.85 o 
   5   3  11      254.02      218.90     26.84 o 
   7   3  11      117.89      153.87     21.51 o 
   9   3  11     2052.50     1837.35     91.74 o 
  11   3  11     1152.32     1113.81     73.91 o 
  13   3  11      362.92      272.90     40.70 o 
  15   3  11       73.59      103.19     33.57 o 
  17   3  11       11.29       27.93     28.22 o 
  19   3  11        1.03       15.06     27.55 o 
  21   3  11        0.39       20.20     31.72 o 
 -22   4  11       15.72       60.04     46.98 o 
 -20   4  11      402.55      414.01     49.76 o 
 -18   4  11      292.24      316.07     45.55 o 
 -16   4  11      305.54      228.24     30.25 o 
 -14   4  11      419.35      449.78     42.98 o 
 -12   4  11      401.88      377.56     35.83 o 
 -10   4  11      719.50      750.41     32.24 o 
  -8   4  11     2809.16     2861.82     98.35 o 
  -6   4  11     1091.54      963.39     49.77 o 
  -4   4  11      145.05      372.29     37.16 o 
  -2   4  11        8.23       36.30     18.82 o 
   0   4  11        1.00      -13.27     19.44 o 
   2   4  11       87.09      130.66     22.22 o 
   4   4  11      687.14      655.34     38.29 o 
   6   4  11     3942.58     3756.69    153.49 o 
   8   4  11       60.38       67.17     25.97 o 
  10   4  11      246.26      261.36     35.84 o 
  12   4  11      410.31      463.22     48.02 o 
  14   4  11       18.40       91.07     35.15 o 
  16   4  11      409.00      462.76     57.17 o 
  18   4  11      106.63       73.27     38.62 o 
  20   4  11       50.10       35.05     32.67 o 
  22   4  11        0.63       29.82     45.71 o 
 -21   5  11       20.69       48.74     41.25 o 
 -19   5  11      298.95      344.15     45.62 o 
 -17   5  11        0.11        5.83     28.92 o 
 -15   5  11        2.64        1.77     17.65 o 
 -13   5  11       26.71       56.57     24.29 o 
 -11   5  11       10.80       27.62     20.45 o 
  -9   5  11        1.15        4.25     14.31 o 
  -7   5  11      113.60      163.21     23.88 o 
  -5   5  11      249.82      334.97     32.47 o 
  -3   5  11     2867.31     2917.65    105.92 o 
  -1   5  11     5317.01     4892.52    377.56 o 
   1   5  11      851.24      745.89     43.44 o 
   3   5  11      775.89      735.79     58.85 o 
   5   5  11        2.49       34.39     22.22 o 
   7   5  11      491.90      399.25     48.82 o 
   9   5  11      589.32      612.63     53.96 o 
  11   5  11       38.42       94.78     39.83 o 
  13   5  11       27.76      109.26     77.55 o 
  15   5  11        4.78      -20.63     26.06 o 
  17   5  11      344.69      370.84     53.50 o 
  19   5  11        5.13       19.09     30.25 o 
  21   5  11       57.77       21.14     64.27 o 
 -20   6  11       48.05      108.92     46.23 o 
 -18   6  11       26.75       21.96     26.34 o 
 -16   6  11       12.61       -2.41     25.39 o 
 -14   6  11        5.28        6.88     27.87 o 
 -12   6  11        0.24        0.82     19.18 o 
 -10   6  11       21.01       86.02     31.11 o 
  -8   6  11       68.75      139.84     27.97 o 
  -6   6  11       77.50       95.85     22.39 o 
  -4   6  11     1018.15      942.41     54.07 o 
  -2   6  11      235.92      279.16     29.22 o 
   0   6  11     1653.59     1575.43     90.52 o 
   2   6  11      461.28      340.15     40.49 o 
   4   6  11      178.34      162.34     32.01 o 
   6   6  11        3.49       15.73     27.77 o 
   8   6  11       24.65       64.33     26.38 o 
  10   6  11       49.03      106.79     60.31 o 
  12   6  11      136.36      181.57     38.01 o 
  14   6  11       28.54       44.81     31.56 o 
  16   6  11        8.39       -8.03     29.10 o 
  18   6  11        0.44        5.06     39.63 o 
 -19   7  11        0.07       11.48     33.80 o 
 -17   7  11      122.35      134.15     59.49 o 
 -15   7  11      132.67      129.54     36.33 o 
 -13   7  11        1.57        2.99     20.83 o 
 -11   7  11      305.73      265.36     37.86 o 
  -9   7  11        2.07       12.48     18.72 o 
  -7   7  11      567.58      664.18     46.44 o 
  -5   7  11      270.97      303.55     33.01 o 
  -3   7  11       24.72       86.36     22.92 o 
  -1   7  11       63.06       31.48     31.90 o 
   1   7  11       33.48       11.81     24.71 o 
   3   7  11      447.32      411.15     45.36 o 
   5   7  11      254.58      260.18     41.49 o 
   7   7  11      263.52      208.27     37.68 o 
   9   7  11       40.32       81.32     52.85 o 
  11   7  11        3.81       25.07     25.80 o 
  13   7  11        6.61       76.26     32.33 o 
  15   7  11       89.02      187.05     49.98 o 
  17   7  11      159.82      208.70     51.99 o 
 -18   8  11        8.51       63.72     36.16 o 
 -16   8  11       17.60       41.04     30.10 o 
 -14   8  11        2.83       -1.25     30.10 o 
 -12   8  11      344.37      330.28     43.41 o 
 -10   8  11       35.02      -23.54     23.54 o 
  -8   8  11       77.47      115.78     41.29 o 
  -6   8  11       31.37       97.87     27.75 o 
  -4   8  11       37.87      153.49     50.09 o 
  -2   8  11      478.07      498.64     50.48 o 
   0   8  11       94.22      118.78     31.93 o 
   2   8  11      165.81      171.37     45.72 o 
   4   8  11        5.60       19.07     23.60 o 
   6   8  11        1.24       22.97     25.14 o 
   8   8  11       15.97       33.84     51.05 o 
  10   8  11      100.50      136.42     37.11 o 
  12   8  11       31.98        0.66     25.27 o 
  14   8  11       36.52      107.28     40.02 o 
  16   8  11       60.01       13.27     45.13 o 
 -15   9  11        0.00       31.39     33.65 o 
 -13   9  11       26.05       43.01     31.12 o 
 -11   9  11       27.84        5.99     28.26 o 
  -9   9  11       13.68       -5.53     28.46 o 
  -7   9  11        6.33        7.25     25.20 o 
  -5   9  11      117.93      165.97     40.94 o 
  -3   9  11      125.25      129.72     36.09 o 
  -1   9  11       78.53       85.64     33.09 o 
   1   9  11       14.72       39.23     30.49 o 
   3   9  11       40.64       89.05     44.62 o 
   5   9  11        0.60      -23.95     25.85 o 
   7   9  11        3.14       17.63     27.46 o 
   9   9  11       19.59       87.52     39.00 o 
  11   9  11        2.28       29.29     29.90 o 
  13   9  11       16.55        4.42     26.80 o 
 -12  10  11      229.88      270.33     78.20 o 
 -10  10  11       17.57       96.04     44.78 o 
  -8  10  11      138.82      146.22     46.07 o 
  -6  10  11        5.50      -26.40     36.21 o 
  -4  10  11        9.23       -6.54     23.89 o 
  -2  10  11      171.87      136.41     38.77 o 
   0  10  11       25.52       18.24     27.72 o 
   2  10  11       45.32       90.48     52.87 o 
   4  10  11        6.31       43.76     33.50 o 
   6  10  11       52.90       22.51     29.28 o 
   8  10  11       30.63       16.77     30.52 o 
  10  10  11      108.97      165.50     50.24 o 
  -7  11  11       17.02       93.87     55.29 o 
  -5  11  11        0.29      -26.44     39.43 o 
  -3  11  11        0.51       -7.57     36.27 o 
  -1  11  11       21.90       77.12     41.21 o 
   1  11  11       16.19       88.49     45.92 o 
   3  11  11        3.65       19.37     34.47 o 
   5  11  11       84.95       70.29     40.58 o 
 -24   0  12      144.51      156.06     56.08 o 
 -22   0  12        9.91       23.91     42.12 o 
 -20   0  12        7.73        6.59     34.39 o 
 -18   0  12      172.26      215.25     95.69 o 
 -16   0  12       21.47      -31.94     31.94 o 
 -14   0  12      138.79      165.14     25.67 o 
 -12   0  12      183.98      185.19     28.21 o 
 -10   0  12     6162.16     5669.37    206.60 o 
  -8   0  12      706.71      670.32     51.57 o 
  -6   0  12       40.97       37.76     21.10 o 
  -4   0  12     5631.89     5400.88    308.30 o 
  -2   0  12      142.50      182.20     29.08 o 
   0   0  12     1870.33     2000.24     91.59 o 
   2   0  12     1767.49     2072.69     90.34 o 
   4   0  12      245.72      302.43     32.62 o 
   6   0  12      623.78      733.47     57.09 o 
   8   0  12        0.10       -7.90     19.41 o 
  10   0  12        1.00       56.29     51.86 o 
  12   0  12       50.21       14.02     40.79 o 
  14   0  12      112.73      102.96     31.87 o 
  16   0  12      518.98      455.21     54.36 o 
  18   0  12      198.87      180.68     70.25 o 
  20   0  12      160.06      186.11     66.64 o 
  22   0  12        5.49        7.41     68.40 o 
 -23   1  12        0.63       13.66     29.65 o 
 -21   1  12        1.00       46.27     44.77 o 
 -19   1  12       44.59       43.83     29.13 o 
 -17   1  12        5.59      -15.00     24.26 o 
 -15   1  12      662.33      629.48     41.18 o 
 -13   1  12       35.24        9.33     15.24 o 
 -11   1  12     1462.54     1276.03     48.18 o 
  -9   1  12       86.44      137.18     19.82 o 
  -7   1  12       95.76       68.50     19.19 o 
  -5   1  12      225.55      252.19     21.76 o 
  -3   1  12       35.05       92.43     15.65 o 
  -1   1  12      132.75      136.52     22.33 o 
   1   1  12        3.64       66.90     31.34 o 
   3   1  12       97.45      101.86     18.12 o 
   5   1  12       17.22       25.24     16.25 o 
   7   1  12      283.62      291.71     27.46 o 
   9   1  12     1210.47     1086.16     47.12 o 
  11   1  12       15.17       50.79     24.79 o 
  13   1  12     1165.85     1026.22     83.52 o 
  15   1  12        0.10       34.12     32.93 o 
  17   1  12       28.07       52.31     29.89 o 
  19   1  12        0.33      -14.04     27.50 o 
  21   1  12       45.35       59.70     47.57 o 
 -22   2  12       27.19       88.48     33.62 o 
 -20   2  12        1.39        7.79     28.50 o 
 -18   2  12      120.50      185.50     54.81 o 
 -16   2  12       77.17       69.67     23.01 o 
 -14   2  12      912.03      879.75     49.18 o 
 -12   2  12      478.62      408.84     26.79 o 
 -10   2  12     2709.29     2599.30     88.69 o 
  -8   2  12        5.74       -9.30     11.35 o 
  -6   2  12     1091.84      918.42     47.67 o 
  -4   2  12     1190.38     1117.47     46.81 o 
  -2   2  12      266.02      263.42     24.59 o 
   0   2  12        0.13       -0.72     13.30 o 
   2   2  12       28.98       14.36     17.39 o 
   4   2  12       12.45       28.29     17.44 o 
   6   2  12      363.85      385.17     26.71 o 
   8   2  12       10.07       15.26     12.37 o 
  10   2  12     2312.22     2109.24    105.39 o 
  12   2  12       19.50       19.55     21.63 o 
  14   2  12        4.75      -17.46     19.64 o 
  16   2  12       62.51       54.29     25.19 o 
  18   2  12        3.90       18.37     33.46 o 
  20   2  12       16.18       93.73     51.25 o 
  22   2  12        3.29        0.94     35.94 o 
 -23   3  12       23.02       10.87     47.04 o 
 -21   3  12      158.42      263.36     46.25 o 
 -19   3  12      259.20      217.81     38.22 o 
 -17   3  12       25.95       15.00     19.19 o 
 -15   3  12      781.42      724.51     54.96 o 
 -13   3  12      195.13      203.87     34.05 o 
 -11   3  12       59.17       62.44     14.59 o 
  -9   3  12      116.48      125.27     17.70 o 
  -7   3  12      209.81      266.35     29.20 o 
  -5   3  12      390.31      426.38     35.31 o 
  -3   3  12      687.90      752.53     46.71 o 
  -1   3  12     1393.71     1510.37     66.76 o 
   1   3  12       24.70       79.95     22.09 o 
   3   3  12     3155.51     3414.12    192.59 o 
   5   3  12      574.16      520.62     35.85 o 
   7   3  12      528.24      627.17     36.82 o 
   9   3  12      221.61      267.53     52.52 o 
  11   3  12      414.81      358.33     43.52 o 
  13   3  12      482.41      443.90     51.93 o 
  15   3  12        8.71       19.40     27.03 o 
  17   3  12      262.00      297.31     48.68 o 
  19   3  12       15.42       13.27     31.80 o 
  21   3  12        1.28        6.14     32.31 o 
 -22   4  12        1.74      -24.99     39.95 o 
 -20   4  12        1.69       20.48     34.00 o 
 -18   4  12       32.20       36.70     24.83 o 
 -16   4  12       15.60       16.59     31.07 o 
 -14   4  12       44.57      152.19     30.98 o 
 -12   4  12       29.69       33.59     23.11 o 
 -10   4  12       59.30      137.74     25.62 o 
  -8   4  12      816.66      991.70     50.94 o 
  -6   4  12        1.86       20.94     19.55 o 
  -4   4  12      296.73      270.14     30.40 o 
  -2   4  12      513.58      557.74     39.60 o 
   0   4  12      270.19      254.23     38.20 o 
   2   4  12       17.61       38.68     17.58 o 
   4   4  12      366.42      397.76     30.32 o 
   6   4  12       11.60        5.81     21.13 o 
   8   4  12      185.93      199.55     37.89 o 
  10   4  12       16.02       10.89     21.88 o 
  12   4  12       27.69        1.78     22.11 o 
  14   4  12      119.02      168.12     51.16 o 
  16   4  12        0.70      -20.12     29.53 o 
  18   4  12       32.82       51.44     38.98 o 
  20   4  12        0.09        1.51     32.34 o 
 -21   5  12       37.21       48.93     39.15 o 
 -19   5  12       38.53       33.92     32.86 o 
 -17   5  12       12.97      -29.25     29.25 o 
 -15   5  12        9.16       25.31     21.71 o 
 -13   5  12      187.34      216.66     38.02 o 
 -11   5  12      173.95      222.11     36.80 o 
  -9   5  12        3.48       -0.37     14.40 o 
  -7   5  12      270.47      323.44     34.78 o 
  -5   5  12       14.13       41.71     28.03 o 
  -3   5  12      484.42      526.20     39.65 o 
  -1   5  12       34.85        4.17     20.03 o 
   1   5  12      179.88      205.87     35.75 o 
   3   5  12      361.72      431.32     45.91 o 
   5   5  12      276.95      237.62     39.11 o 
   7   5  12      147.24      208.30     38.03 o 
   9   5  12        0.21       -9.32     27.36 o 
  11   5  12       31.76       79.45     45.86 o 
  13   5  12        0.17       18.74     26.42 o 
  15   5  12       36.38       24.85     31.50 o 
  17   5  12       35.80       14.13     26.30 o 
  19   5  12       10.09      -20.33     37.54 o 
 -20   6  12       11.69       33.48     37.52 o 
 -18   6  12       29.01       12.26     25.72 o 
 -16   6  12        0.46      -18.39     25.52 o 
 -14   6  12      218.02      161.94     33.35 o 
 -12   6  12      149.25      238.55     38.48 o 
 -10   6  12        0.38       -0.57     18.68 o 
  -8   6  12      716.80      713.60     49.14 o 
  -6   6  12       44.79       42.31     20.98 o 
  -4   6  12      201.56      278.24     32.92 o 
  -2   6  12     1473.26     1387.54     66.23 o 
   0   6  12      213.33      290.13     61.48 o 
   2   6  12       47.13      138.50     31.54 o 
   4   6  12       25.73       44.26     27.56 o 
   6   6  12      307.93      362.55     47.29 o 
   8   6  12       43.08       55.40     48.72 o 
  10   6  12      174.53      240.85     41.36 o 
  12   6  12       49.04       22.12     29.12 o 
  14   6  12       73.47       55.81     33.91 o 
  16   6  12       35.43       42.83     37.71 o 
  18   6  12        0.95       24.79     37.81 o 
 -17   7  12        2.13       95.92     39.37 o 
 -15   7  12       26.43       19.80     25.85 o 
 -13   7  12        0.13       14.81     26.17 o 
 -11   7  12       43.31       70.26     32.78 o 
  -9   7  12      148.34      191.87     44.56 o 
  -7   7  12        0.61        0.76     26.74 o 
  -5   7  12       74.18      160.25     33.05 o 
  -3   7  12       41.66       55.44     26.50 o 
  -1   7  12       90.86      137.05     38.66 o 
   1   7  12       33.80       91.05     36.89 o 
   3   7  12       82.76       59.67     29.98 o 
   5   7  12       71.49      177.48     39.25 o 
   7   7  12      141.10      151.42     35.63 o 
   9   7  12        0.69       21.57     27.96 o 
  11   7  12        1.04       16.16     27.56 o 
  13   7  12       35.56       -2.22     46.35 o 
  15   7  12       32.71       53.40     49.94 o 
 -16   8  12       64.68       51.45     33.27 o 
 -14   8  12       15.63       46.47     46.45 o 
 -12   8  12        0.46       24.19     29.01 o 
 -10   8  12       19.27       25.20     32.49 o 
  -8   8  12      251.27      195.13     34.72 o 
  -6   8  12       49.26       68.65     37.86 o 
  -4   8  12        8.53      -26.23     26.23 o 
  -2   8  12      130.40       87.74     29.89 o 
   0   8  12        4.24       18.15     25.68 o 
   2   8  12      313.71      280.77     42.28 o 
   4   8  12        0.78       11.36     24.82 o 
   6   8  12       89.84      125.27     37.89 o 
   8   8  12        4.52      -31.97     31.97 o 
  10   8  12        0.19       10.39     24.77 o 
  12   8  12       27.02        4.36     25.40 o 
  14   8  12        8.32      -30.18     34.52 o 
 -13   9  12       64.81       33.98     32.77 o 
 -11   9  12       27.48       60.23     39.32 o 
  -9   9  12       79.94       84.93     43.97 o 
  -7   9  12       50.26        4.54     26.31 o 
  -5   9  12       29.44       18.27     41.16 o 
  -3   9  12       47.15       54.67     32.42 o 
  -1   9  12       89.40       84.89     33.55 o 
   1   9  12       54.86       83.79     33.41 o 
   3   9  12       29.68       39.34     32.27 o 
   5   9  12       40.47       35.38     30.74 o 
   7   9  12       73.52      100.41     53.64 o 
   9   9  12      200.60      214.87     56.97 o 
  11   9  12      115.48      140.95     52.96 o 
 -10  10  12        1.01       10.03     42.10 o 
  -8  10  12        7.04       26.94     34.87 o 
  -6  10  12        0.51       47.89     35.15 o 
  -4  10  12       65.66       70.60     46.81 o 
  -2  10  12      152.32      151.26     39.77 o 
   0  10  12       56.39        7.89     36.28 o 
   2  10  12        8.73      -14.48     28.16 o 
   4  10  12       31.42       31.84     33.77 o 
   6  10  12        3.25       36.20     33.17 o 
   8  10  12       11.04       34.80     33.71 o 
 -23   1  13       88.64      159.47     49.80 o 
 -21   1  13       93.01      150.93     42.78 o 
 -19   1  13        7.93       10.55     24.56 o 
 -17   1  13       74.08       25.57     25.81 o 
 -15   1  13       97.18      158.83     26.32 o 
 -13   1  13        3.88       -8.88     13.15 o 
 -11   1  13      710.17      716.09     38.75 o 
  -9   1  13      179.90      186.24     29.76 o 
  -7   1  13       19.02       -1.26     14.46 o 
  -5   1  13       43.66       71.96     18.84 o 
  -3   1  13       10.08        5.80     11.43 o 
  -1   1  13     1063.85     1268.03     59.15 o 
   1   1  13       21.78       20.52     22.65 o 
   3   1  13     1140.27     1217.00     48.01 o 
   5   1  13        1.41       14.23     17.02 o 
   7   1  13      460.94      443.43     29.25 o 
   9   1  13      322.08      374.68     33.08 o 
  11   1  13       36.88       49.61     24.86 o 
  13   1  13       69.06       58.69     22.32 o 
  15   1  13      641.49      758.18    108.04 o 
  17   1  13      625.94      568.58     60.83 o 
  19   1  13       37.11       50.47     45.57 o 
 -22   2  13        2.13       41.23     49.93 o 
 -20   2  13       25.70       49.35     33.09 o 
 -18   2  13      307.03      324.00     46.01 o 
 -16   2  13        1.11       -5.94     19.95 o 
 -14   2  13       23.48       12.15     16.48 o 
 -12   2  13      611.82      597.40     49.27 o 
 -10   2  13       85.41      130.25     18.30 o 
  -8   2  13      310.05      327.52     26.24 o 
  -6   2  13      901.98      720.16     36.86 o 
  -4   2  13      483.47      535.97     40.10 o 
  -2   2  13       61.69      113.53     21.99 o 
   0   2  13     1272.80     1183.56     59.77 o 
   2   2  13      289.23      289.75     29.34 o 
   4   2  13      488.37      400.70     34.68 o 
   6   2  13      504.63      473.63     45.22 o 
   8   2  13        0.37       23.23     33.65 o 
  10   2  13       20.23       17.75     22.50 o 
  12   2  13       59.15       76.73     31.02 o 
  14   2  13        6.70      -19.89     25.73 o 
  16   2  13       92.23       51.34     30.65 o 
  18   2  13       56.15       31.78     38.26 o 
  20   2  13       71.05       38.15     42.43 o 
 -21   3  13       28.83       42.04     47.75 o 
 -19   3  13       94.42       82.09     50.96 o 
 -17   3  13       30.26       28.58     30.64 o 
 -15   3  13      112.20      151.33     30.84 o 
 -13   3  13        9.99       49.43     35.18 o 
 -11   3  13     1778.39     1708.34     90.70 o 
  -9   3  13      129.59      188.85     25.13 o 
  -7   3  13        1.26       30.00     28.20 o 
  -5   3  13      181.69      202.75     28.04 o 
  -3   3  13      323.99      372.29     34.32 o 
  -1   3  13      300.82      238.63     29.58 o 
   1   3  13      138.15      157.39     24.89 o 
   3   3  13      183.78      139.78     47.78 o 
   5   3  13       22.93       14.65     16.01 o 
   7   3  13        0.27       -7.84     21.67 o 
   9   3  13       18.16      -15.30     21.04 o 
  11   3  13        8.81       13.24     31.03 o 
  13   3  13      222.46      205.16     41.25 o 
  15   3  13       24.27       45.21     29.94 o 
  17   3  13        7.15      116.19     64.63 o 
  19   3  13       16.79       -2.93     27.33 o 
 -20   4  13        7.16        5.87     28.56 o 
 -18   4  13       90.52      103.86     63.36 o 
 -16   4  13       84.42       99.22     32.14 o 
 -14   4  13      873.99      817.88     62.23 o 
 -12   4  13      249.94      222.10     42.49 o 
 -10   4  13      524.30      570.29     41.81 o 
  -8   4  13       77.97      107.74     23.83 o 
  -6   4  13       48.29       46.59     20.34 o 
  -4   4  13      218.01      273.39     33.65 o 
  -2   4  13     1053.19     1091.15     60.30 o 
   0   4  13     1393.79     1324.15     65.89 o 
   2   4  13      219.50      245.48     32.67 o 
   4   4  13       61.40       84.21     27.71 o 
   6   4  13       31.15       45.38     25.36 o 
   8   4  13       28.06       58.69     24.08 o 
  10   4  13      484.45      541.21     49.03 o 
  12   4  13      172.55      107.24     36.09 o 
  14   4  13      113.43      125.00     38.90 o 
  16   4  13       28.83       33.07     29.37 o 
  18   4  13        7.00       14.91     32.01 o 
 -19   5  13      107.30      178.38     47.65 o 
 -17   5  13       45.20       70.41     48.00 o 
 -15   5  13      317.54      212.45     39.54 o 
 -13   5  13       13.76      -13.72     27.21 o 
 -11   5  13       32.10       45.73     29.17 o 
  -9   5  13        0.01      -19.45     19.45 o 
  -7   5  13      146.51      250.93     32.03 o 
  -5   5  13      565.95      603.87     47.97 o 
  -3   5  13       39.38       63.08     24.69 o 
  -1   5  13      556.93      529.13     47.51 o 
   1   5  13      529.69      588.77     43.57 o 
   3   5  13      222.83      311.25     51.07 o 
   5   5  13      276.61      288.73     41.84 o 
   7   5  13      199.11      280.17     66.92 o 
   9   5  13       76.23       73.99     32.26 o 
  11   5  13       85.18      120.04     37.39 o 
  13   5  13       75.49       80.31     32.00 o 
  15   5  13        0.14       41.23     35.98 o 
  17   5  13       39.50       45.58     36.21 o 
 -18   6  13       52.75       69.12     41.73 o 
 -16   6  13       28.20      273.57    137.28 o 
 -14   6  13       26.27       71.38     33.04 o 
 -12   6  13       24.11       54.62     29.77 o 
 -10   6  13        1.79       32.30     26.79 o 
  -8   6  13       19.86       21.45     22.03 o 
  -6   6  13      306.49      298.92     35.47 o 
  -4   6  13      138.01      182.32     30.73 o 
  -2   6  13      130.14      117.45     26.66 o 
   0   6  13      616.06      571.56     59.61 o 
   2   6  13        6.10       27.78     23.96 o 
   4   6  13       83.31       80.67     34.47 o 
   6   6  13      208.65      243.22     40.85 o 
   8   6  13        8.53       35.71     26.36 o 
  10   6  13        1.72       35.80     29.26 o 
  12   6  13        1.02       14.95     27.89 o 
  14   6  13       31.33       56.08     34.72 o 
  16   6  13        7.91      -28.69     33.55 o 
 -17   7  13       79.39       35.00     41.19 o 
 -15   7  13       90.83       51.58     32.65 o 
 -13   7  13      173.10      133.94     39.39 o 
 -11   7  13      177.05      195.73     37.98 o 
  -9   7  13        3.99      -27.22     27.22 o 
  -7   7  13      114.45       68.79     29.86 o 
  -5   7  13       82.87       67.91     24.88 o 
  -3   7  13      241.93      311.74     45.91 o 
  -1   7  13       86.19       30.00     36.47 o 
   1   7  13       97.56       83.16     32.51 o 
   3   7  13       16.12       61.48     48.97 o 
   5   7  13        0.45      -26.64     27.06 o 
   7   7  13      264.33      327.59     51.86 o 
   9   7  13       41.58       32.38     28.25 o 
  11   7  13       17.48       72.74     36.07 o 
  13   7  13      210.23      228.33     49.53 o 
  15   7  13       60.43       13.37     39.61 o 
 -14   8  13        2.04       21.91     30.10 o 
 -12   8  13       15.27        7.86     26.69 o 
 -10   8  13        1.07       33.64     31.29 o 
  -8   8  13      123.43       83.00     73.52 o 
  -6   8  13        7.21       14.42     29.20 o 
  -4   8  13      107.51       81.95     38.68 o 
  -2   8  13        3.15       49.15     33.68 o 
   0   8  13       26.54       -4.56     22.67 o 
   2   8  13      486.32      577.26     68.47 o 
   4   8  13       97.84      150.37     43.92 o 
   6   8  13        1.59       10.01     25.52 o 
   8   8  13       31.07       54.91     36.26 o 
  10   8  13       14.55       60.13     37.87 o 
  12   8  13       34.46       -4.99     41.63 o 
 -11   9  13        1.62       68.07     77.67 o 
  -9   9  13        0.06       13.29     34.74 o 
  -7   9  13       12.49       -4.35     29.97 o 
  -5   9  13       34.45       41.13     36.85 o 
  -3   9  13       14.32        7.81     27.70 o 
  -1   9  13       80.35       73.96     45.23 o 
   1   9  13       12.31       19.76     29.51 o 
   3   9  13      115.50      164.58     41.43 o 
   5   9  13        0.00       21.63     37.69 o 
   7   9  13        1.61      -32.01     32.01 o 
   9   9  13       26.15      -13.64     31.70 o 
  -6  10  13        5.22        2.32     32.89 o 
  -4  10  13      318.16      238.25     60.40 o 
  -2  10  13        4.31       43.50     39.32 o 
   0  10  13       48.42       50.28     34.69 o 
   2  10  13       28.80       90.63     38.84 o 
   4  10  13        0.02      -40.05     40.05 o 
 -20   0  14       62.19      140.96     99.23 o 
 -18   0  14       91.75       21.99     40.25 o 
 -16   0  14       20.96       44.22     33.77 o 
 -14   0  14     1020.14      863.39     92.75 o 
 -12   0  14       36.41       19.13     21.75 o 
 -10   0  14       31.44       37.87     23.36 o 
  -8   0  14       87.23       72.87     27.53 o 
  -6   0  14      541.53      506.10     45.85 o 
  -4   0  14      888.66      780.94     75.85 o 
  -2   0  14       27.44        7.67     18.62 o 
   0   0  14     3070.66     2712.58    122.06 o 
   2   0  14       59.17       33.57     22.46 o 
   4   0  14      358.44      337.88     38.61 o 
   6   0  14      540.93      506.08     47.41 o 
   8   0  14      290.29      219.13     37.62 o 
  10   0  14      296.25      329.41     44.74 o 
  12   0  14       78.53      103.07     60.05 o 
  14   0  14      236.72      240.20     57.02 o 
  16   0  14        0.30       10.78     51.55 o 
  18   0  14        3.52      107.82     78.85 o 
 -21   1  14        5.94       16.79     32.92 o 
 -19   1  14        6.18       23.58     27.50 o 
 -17   1  14        4.38       73.24     62.97 o 
 -15   1  14       67.72       30.62     22.62 o 
 -13   1  14       36.83       45.60     20.76 o 
 -11   1  14      491.90      507.45     34.99 o 
  -9   1  14       37.93       47.04     20.57 o 
  -7   1  14     1536.73     1479.10     57.98 o 
  -5   1  14       79.02      116.00     41.82 o 
  -3   1  14       10.43       17.32     14.45 o 
  -1   1  14       46.11       70.91     21.78 o 
   1   1  14       79.90       74.69     22.02 o 
   3   1  14      238.81      287.73     40.20 o 
   5   1  14      180.82      268.24     32.52 o 
   7   1  14        8.08        1.16     16.96 o 
   9   1  14      117.83      104.92     24.07 o 
  11   1  14       47.85       63.55     22.90 o 
  13   1  14       67.38      118.44     36.33 o 
  15   1  14        0.16        5.87     26.15 o 
  17   1  14        7.55       15.81     38.37 o 
  19   1  14       39.31       12.83     52.41 o 
 -20   2  14       18.02      -24.82     38.81 o 
 -18   2  14        2.56       11.77     33.15 o 
 -16   2  14       20.17       13.22     28.24 o 
 -14   2  14        1.27       -8.59     20.46 o 
 -12   2  14       43.26       74.37     27.55 o 
 -10   2  14      680.82      750.63     48.97 o 
  -8   2  14      783.61      729.71     48.86 o 
  -6   2  14     1001.02     1061.88     88.23 o 
  -4   2  14       34.56       31.78     19.74 o 
  -2   2  14      188.52      244.16     30.64 o 
   0   2  14      660.53      782.82     50.91 o 
   2   2  14        6.94        0.11     15.78 o 
   4   2  14        9.36       25.02     19.83 o 
   6   2  14      345.87      305.22     31.01 o 
   8   2  14        1.72       29.55     19.63 o 
  10   2  14       59.25       89.19     50.24 o 
  12   2  14       85.87       92.70     38.32 o 
  14   2  14      233.69      210.73     44.33 o 
  16   2  14        0.47        2.18     24.50 o 
  18   2  14        0.02       69.36     89.96 o 
 -19   3  14       84.92      119.17     41.41 o 
 -17   3  14      257.87      181.17     49.65 o 
 -15   3  14        8.97       62.29     40.22 o 
 -13   3  14        1.00       -1.70     19.74 o 
 -11   3  14      319.50      344.24     42.64 o 
  -9   3  14       60.48       67.98     22.09 o 
  -7   3  14      191.17      217.67     39.69 o 
  -5   3  14       15.34      109.08     25.12 o 
  -3   3  14      156.67      213.42     31.78 o 
  -1   3  14      675.01      828.68     54.21 o 
   1   3  14       61.86       82.31     28.62 o 
   3   3  14      509.04      544.45     49.33 o 
   5   3  14        0.04        5.40     15.80 o 
   7   3  14      199.70      239.22     39.95 o 
   9   3  14      191.11      204.97     35.88 o 
  11   3  14       49.96       31.44     34.16 o 
  13   3  14      178.74      186.59     45.02 o 
  15   3  14        0.93      -14.82     33.59 o 
  17   3  14       43.02       53.31     37.96 o 
 -18   4  14        2.60       19.00     34.75 o 
 -16   4  14        9.86       18.83     26.98 o 
 -14   4  14       58.21       38.42     29.20 o 
 -12   4  14       64.71       50.20     29.88 o 
 -10   4  14        1.01       52.87     26.91 o 
  -8   4  14       37.73       12.26     23.30 o 
  -6   4  14       35.29       50.69     31.09 o 
  -4   4  14      895.30      854.70     54.43 o 
  -2   4  14     1105.17     1026.67     62.24 o 
   0   4  14      659.21      701.80     49.51 o 
   2   4  14      145.56      142.99     28.54 o 
   4   4  14       56.05       26.40     26.14 o 
   6   4  14       24.68      -27.49     31.12 o 
   8   4  14      136.36      113.89     33.02 o 
  10   4  14        1.41      -15.32     24.62 o 
  12   4  14       54.69       -1.90     23.81 o 
  14   4  14        6.36       29.53     29.71 o 
  16   4  14       18.16       38.63     34.09 o 
 -17   5  14       48.30       41.70     39.61 o 
 -15   5  14       46.84       94.79     33.29 o 
 -13   5  14       53.60        8.97     23.01 o 
 -11   5  14        3.14       11.35     27.63 o 
  -9   5  14       86.04       83.86     36.56 o 
  -7   5  14       62.84       76.41     28.30 o 
  -5   5  14        4.79       17.05     21.09 o 
  -3   5  14      236.38      286.17     33.12 o 
  -1   5  14       37.80        2.48     16.41 o 
   1   5  14      229.94      300.53     43.93 o 
   3   5  14       28.58       59.29     28.16 o 
   5   5  14        4.94       26.06     32.30 o 
   7   5  14      203.12      238.63     43.29 o 
   9   5  14       15.07       45.98     29.60 o 
  11   5  14       17.74       64.19     44.31 o 
  13   5  14       25.76       60.54     47.39 o 
  15   5  14        2.34      -26.79     31.36 o 
 -16   6  14        1.37       31.38     27.29 o 
 -14   6  14        0.06        9.44     29.24 o 
 -12   6  14       32.77       77.85     37.70 o 
 -10   6  14      153.97      165.95     38.06 o 
  -8   6  14      115.52      142.05     41.35 o 
  -6   6  14        0.74      -21.88     22.57 o 
  -4   6  14      129.81      175.82     31.47 o 
  -2   6  14       59.41       94.80     44.35 o 
   0   6  14        0.20       10.56     23.42 o 
   2   6  14      471.53      465.92     53.10 o 
   4   6  14      249.06      303.82     44.62 o 
   6   6  14      130.86      144.51     43.19 o 
   8   6  14        1.02       -7.00     25.71 o 
  10   6  14       33.45       40.15     31.93 o 
  12   6  14       31.36       33.32     31.20 o 
  14   6  14       32.66       -6.34     28.67 o 
 -15   7  14       64.62      130.67     45.23 o 
 -13   7  14        2.42       51.12     42.33 o 
 -11   7  14       39.81       23.48     27.64 o 
  -9   7  14        6.23       48.50     32.01 o 
  -7   7  14        6.31      -25.18     34.13 o 
  -5   7  14       58.99       79.39     46.64 o 
  -3   7  14        1.26       19.23     28.01 o 
  -1   7  14      319.35      307.12     46.19 o 
   1   7  14       31.21       39.94     31.47 o 
   3   7  14       77.36       47.89     39.30 o 
   5   7  14       66.43      128.53     41.18 o 
   7   7  14       19.41      -12.36     27.97 o 
   9   7  14       35.26        9.91     27.08 o 
  11   7  14       37.34       30.11     31.33 o 
 -12   8  14        8.93       19.88     32.08 o 
 -10   8  14       12.24       20.78     33.26 o 
  -8   8  14        5.39       37.30     33.87 o 
  -6   8  14        0.36      -23.12     31.69 o 
  -4   8  14       66.60       49.54     32.08 o 
  -2   8  14       78.23       98.78     38.62 o 
   0   8  14      159.47      125.24     40.58 o 
   2   8  14       46.80       41.83     31.76 o 
   4   8  14        3.70       17.96     30.15 o 
   6   8  14       12.71       15.76     29.07 o 
   8   8  14       70.33      153.15     69.50 o 
  10   8  14       43.03       15.41     38.92 o 
  -7   9  14       65.18      167.77    103.16 o 
  -5   9  14       35.12        4.34     30.58 o 
  -3   9  14        4.70      -12.02     40.80 o 
  -1   9  14        1.22       27.96     32.44 o 
   1   9  14       13.68       78.65     39.67 o 
   3   9  14       28.52       41.78     36.59 o 
   5   9  14        1.81        6.71     29.01 o 
 -19   1  15      206.98      199.59     54.66 o 
 -17   1  15      188.66      162.21     48.07 o 
 -15   1  15        3.79       26.66     29.75 o 
 -13   1  15       89.77      136.16     32.67 o 
 -11   1  15       86.10      112.69     45.70 o 
  -9   1  15        6.70       71.92     22.73 o 
  -7   1  15      156.56      198.49     28.97 o 
  -5   1  15       89.14       91.59     22.68 o 
  -3   1  15      111.43      142.09     25.53 o 
  -1   1  15        4.80        9.16     20.91 o 
   1   1  15        4.62        9.38     18.54 o 
   3   1  15      247.71      258.86     32.76 o 
   5   1  15        6.11       17.61     18.68 o 
   7   1  15      287.44      231.70     33.60 o 
   9   1  15       59.56       52.05     24.35 o 
  11   1  15        5.42      -27.03     27.03 o 
  13   1  15      122.30      116.98     37.17 o 
  15   1  15       26.67      -14.28     43.79 o 
  17   1  15        4.75       59.30     88.95 o 
 -18   2  15       16.61       57.94     42.30 o 
 -16   2  15       68.29       92.26     42.47 o 
 -14   2  15      203.32      215.69     36.17 o 
 -12   2  15       19.61      112.94     42.87 o 
 -10   2  15      471.03      430.35     45.36 o 
  -8   2  15      183.49      167.99     38.94 o 
  -6   2  15        7.80       13.89     23.62 o 
  -4   2  15      120.34      197.50     35.22 o 
  -2   2  15       10.21       -5.17     23.00 o 
   0   2  15     1142.88     1023.10     61.67 o 
   2   2  15        0.50       31.34     34.40 o 
   4   2  15       72.87       71.30     24.60 o 
   6   2  15       53.02       67.44     23.69 o 
   8   2  15      215.64      207.58     40.98 o 
  10   2  15      208.14      207.80     47.13 o 
  12   2  15      128.42      126.12     38.56 o 
  14   2  15       37.02      107.36     39.79 o 
  16   2  15       34.43       92.64     62.45 o 
 -17   3  15        3.44       -2.71     26.47 o 
 -15   3  15        1.58        6.81     28.51 o 
 -13   3  15      197.63      243.65     47.92 o 
 -11   3  15        3.85       15.55     26.57 o 
  -9   3  15       47.22       10.47     20.34 o 
  -7   3  15      350.09      347.00     38.79 o 
  -5   3  15      109.15       56.56     25.10 o 
  -3   3  15        5.27      -23.57     23.57 o 
  -1   3  15        1.41       45.20     26.42 o 
   1   3  15        0.53       46.77     35.09 o 
   3   3  15        7.36       43.25     22.80 o 
   5   3  15       12.59        1.55     39.59 o 
   7   3  15       28.71       19.02     24.95 o 
   9   3  15      163.63      170.10     39.69 o 
  11   3  15      104.98       53.82     29.93 o 
  13   3  15       68.39       71.63     34.60 o 
  15   3  15       26.00       22.95     43.77 o 
 -16   4  15       12.08       15.67     33.46 o 
 -14   4  15        5.37       -7.87     24.02 o 
 -12   4  15        6.99        6.11     23.40 o 
 -10   4  15      113.50      127.95     36.16 o 
  -8   4  15       89.03       99.99     28.87 o 
  -6   4  15      154.54      159.12     30.15 o 
  -4   4  15      264.85      334.73     38.66 o 
  -2   4  15        6.48       74.50     25.38 o 
   0   4  15       19.03       32.71     23.68 o 
   2   4  15      100.05      157.82     40.08 o 
   4   4  15      397.28      413.50     51.17 o 
   6   4  15       72.77       39.77     28.84 o 
   8   4  15       65.21       26.28     37.69 o 
  10   4  15      229.70      256.28     46.77 o 
  12   4  15        6.20      -34.92     34.92 o 
  14   4  15       27.30       48.95     47.98 o 
 -15   5  15       28.26       49.87     30.15 o 
 -13   5  15       20.32       27.63     26.60 o 
 -11   5  15      160.07      190.89     38.06 o 
  -9   5  15       44.55       90.39     41.48 o 
  -7   5  15      114.20      118.73     33.32 o 
  -5   5  15        3.94      -12.39     20.72 o 
  -3   5  15       25.56       49.04     25.22 o 
  -1   5  15      286.42      206.94     56.66 o 
   1   5  15        0.03      101.22     48.97 o 
   3   5  15      501.50      535.86     60.27 o 
   5   5  15        8.43       72.98     85.12 o 
   7   5  15      105.99      115.68     39.28 o 
   9   5  15        8.38       -0.79     23.16 o 
  11   5  15       43.04       58.33     36.19 o 
  13   5  15      105.03       56.08     34.32 o 
 -14   6  15        0.09       42.33     34.96 o 
 -12   6  15        5.02        5.26     26.96 o 
 -10   6  15        7.89        5.91     29.39 o 
  -8   6  15        1.84        1.99     22.27 o 
  -6   6  15        0.60      -25.68     25.68 o 
  -4   6  15       96.43      267.72     48.69 o 
  -2   6  15       59.53       85.36     36.57 o 
   0   6  15       40.27       59.14     38.33 o 
   2   6  15      879.49      619.93     62.96 o 
   4   6  15      616.46      462.78     58.23 o 
   6   6  15      123.75      160.75     41.55 o 
   8   6  15       73.48       17.04     26.94 o 
  10   6  15        0.36       11.10     30.84 o 
  12   6  15       16.51       35.84     35.11 o 
 -11   7  15      134.61      150.47     60.72 o 
  -9   7  15       50.01       63.35     39.35 o 
  -7   7  15      157.56       99.44     49.88 o 
  -5   7  15       10.54       28.20     37.46 o 
  -3   7  15      238.96      261.42     47.96 o 
  -1   7  15       80.47      238.96     97.19 o 
   1   7  15       39.86       47.02     33.00 o 
   3   7  15       29.80       22.01     31.53 o 
   5   7  15       15.14       37.19     36.29 o 
   7   7  15       18.64       74.49     35.66 o 
   9   7  15       40.02      -23.92     32.36 o 
  -8   8  15       70.89       80.54     54.78 o 
  -6   8  15        4.38       27.90     37.41 o 
  -4   8  15        5.47       28.99     37.24 o 
  -2   8  15        9.71       10.31     26.52 o 
   0   8  15       63.84       26.63     32.81 o 
   2   8  15       37.69        8.48     30.79 o 
   4   8  15        8.09       16.30     32.83 o 
   6   8  15      191.29      134.94     46.18 o 
 -18   0  16      206.91      143.20     98.05 o 
 -16   0  16       47.71       73.12     64.69 o 
 -14   0  16       21.41        3.37     55.26 o 
 -12   0  16       84.05       47.51     70.42 o 
 -10   0  16      194.90      262.02     54.06 o 
  -8   0  16      231.39      306.80     57.34 o 
  -6   0  16      347.82      336.01     60.04 o 
  -4   0  16       84.47      221.16     87.61 o 
  -2   0  16        5.20       26.63     31.38 o 
   0   0  16      530.49      492.24     78.65 o 
   2   0  16      100.41      123.07     47.13 o 
   4   0  16     1169.71      854.57     94.78 o 
   6   0  16       85.30      106.37     49.45 o 
   8   0  16       23.20      -15.81     34.52 o 
  10   0  16      439.81      314.71     94.01 o 
  12   0  16      136.59      179.93    105.13 o 
  14   0  16      150.36       52.23     87.27 o 
 -17   1  16        5.85       31.00     45.14 o 
 -15   1  16      151.09      256.28     50.50 o 
 -13   1  16        3.83       -2.08     29.61 o 
 -11   1  16       11.26       11.00     23.06 o 
  -9   1  16       91.93      112.81     38.00 o 
  -7   1  16       23.77       31.07     19.77 o 
  -5   1  16        0.42       19.43     19.95 o 
  -3   1  16       81.52       97.71     41.71 o 
  -1   1  16        6.20        4.90     17.61 o 
   1   1  16        8.30       24.58     22.63 o 
   3   1  16       61.71      150.46     30.02 o 
   5   1  16        0.51      -22.50     22.50 o 
   7   1  16        4.84       26.35     25.92 o 
   9   1  16       50.70       80.27     38.11 o 
  11   1  16       48.57       73.50     38.62 o 
  13   1  16       40.67       81.94     69.41 o 
  15   1  16        1.30       20.37     53.25 o 
 -16   2  16        0.00      -17.41     34.46 o 
 -14   2  16       15.94      -37.57     37.57 o 
 -12   2  16       81.59      161.69     42.75 o 
 -10   2  16        6.84       17.68     25.00 o 
  -8   2  16       99.00      132.10     31.16 o 
  -6   2  16      130.09      173.01     32.52 o 
  -4   2  16       90.65       44.45     28.15 o 
  -2   2  16      108.40       79.67     28.11 o 
   0   2  16       47.76       73.99     26.64 o 
   2   2  16       94.59       76.09     26.77 o 
   4   2  16      485.84      435.30     42.57 o 
   6   2  16        1.04       16.51     30.06 o 
   8   2  16       70.03       89.47     53.01 o 
  10   2  16       13.13       19.10     26.97 o 
  12   2  16       72.72       48.83     41.06 o 
  14   2  16       32.09       64.54     60.82 o 
 -15   3  16      133.91       99.00     45.67 o 
 -13   3  16      332.78      271.02     54.68 o 
 -11   3  16        0.04      -15.38     27.46 o 
  -9   3  16       40.50       88.28     37.59 o 
  -7   3  16       78.93      152.49     33.62 o 
  -5   3  16      170.71      319.92     45.92 o 
  -3   3  16      182.02      151.77     38.63 o 
  -1   3  16       66.62       99.48     30.18 o 
   1   3  16       16.41       38.36     26.79 o 
   3   3  16       31.65       36.62     29.00 o 
   5   3  16       14.54       72.31     35.36 o 
   7   3  16      176.97      189.55     42.10 o 
   9   3  16        0.12       16.67     27.15 o 
  11   3  16      186.05      260.00     73.58 o 
  13   3  16       29.94       82.48     51.64 o 
 -14   4  16        2.27      -14.12     38.84 o 
 -12   4  16       35.27        4.66     22.29 o 
 -10   4  16      100.49       62.92     33.68 o 
  -8   4  16       27.26       24.66     26.45 o 
  -6   4  16      150.57      140.86     33.00 o 
  -4   4  16        2.53        7.33     24.98 o 
  -2   4  16        0.01       22.36     22.00 o 
   0   4  16      440.09      406.79     53.34 o 
   2   4  16      218.04      221.91     40.42 o 
   4   4  16        6.10       41.65     32.00 o 
   6   4  16        4.73        6.85     25.97 o 
   8   4  16       27.09       74.07     33.05 o 
  10   4  16       55.99       77.01     40.66 o 
  12   4  16       94.87      140.58     78.69 o 
 -13   5  16       53.04       14.78     30.71 o 
 -11   5  16       16.75       46.60     31.34 o 
  -9   5  16       78.47       96.92     33.74 o 
  -7   5  16       94.27       95.11     36.44 o 
  -5   5  16        4.46       54.23     28.65 o 
  -3   5  16      224.62      294.82     45.63 o 
  -1   5  16        2.50       -6.33     23.34 o 
   1   5  16      367.21      312.12     46.84 o 
   3   5  16        6.27       -0.94     24.30 o 
   5   5  16        0.09       50.93     33.31 o 
   7   5  16        3.55       35.75     35.41 o 
   9   5  16        5.73       -1.99     27.80 o 
  11   5  16       68.07       35.17     37.32 o 
 -10   6  16        1.50       -4.26     31.57 o 
  -8   6  16       35.21      158.19     70.24 o 
  -6   6  16       35.70      -35.20     35.20 o 
  -4   6  16       20.92       42.95     32.90 o 
  -2   6  16        7.18      115.99     45.45 o 
   0   6  16       69.87       44.62     29.12 o 
   2   6  16        2.64       12.78     26.78 o 
   4   6  16        8.70       50.32     43.43 o 
   6   6  16       27.49        7.27     37.06 o 
   8   6  16       68.41       55.37     38.45 o 
  -7   7  16        1.71       41.70     37.52 o 
  -5   7  16       59.07      101.59     50.45 o 
  -3   7  16        2.16       21.07     68.74 o 
  -1   7  16        1.48        4.85     25.34 o 
   1   7  16        0.05      -27.59     32.74 o 
   3   7  16       12.24       13.28     31.98 o 
   5   7  16       15.53       11.37     32.28 o 
 -15   1  17        3.01       66.01     58.12 o 
 -13   1  17       61.33       95.46     48.80 o 
 -11   1  17      191.33      202.16     47.36 o 
  -9   1  17      121.71      102.36     34.93 o 
  -7   1  17       10.30        9.73     25.37 o 
  -5   1  17       36.34       69.31     33.75 o 
  -3   1  17      100.88      102.09     35.46 o 
  -1   1  17        3.24       93.27     32.23 o 
   1   1  17       51.70       35.93     28.56 o 
   3   1  17        4.84      -11.03     27.36 o 
   5   1  17       19.54      -14.15     30.50 o 
   7   1  17       60.45      157.08    137.14 o 
   9   1  17        0.69        9.84     34.00 o 
  11   1  17       40.89      126.02     57.51 o 
 -14   2  17      202.54      234.65     69.69 o 
 -12   2  17       36.38       70.58     55.04 o 
 -10   2  17       65.94       34.91     29.48 o 
  -8   2  17       81.66       90.34     30.20 o 
  -6   2  17      181.18      118.45     30.61 o 
  -4   2  17      144.31      185.01     37.61 o 
  -2   2  17       26.40       30.13     24.28 o 
   0   2  17       52.10       44.39     25.73 o 
   2   2  17        2.59      -23.26     23.62 o 
   4   2  17      390.28      360.18     61.32 o 
   6   2  17       11.79       71.25     43.60 o 
   8   2  17      217.67      354.00     68.70 o 
  10   2  17        3.69      -18.18     51.23 o 
  12   2  17        0.32       11.04     44.13 o 
 -13   3  17       13.70       25.32     36.24 o 
 -11   3  17       67.13       53.28     30.98 o 
  -9   3  17      466.84      490.26     59.09 o 
  -7   3  17       45.18       53.60     27.84 o 
  -5   3  17        0.49        8.38     20.46 o 
  -3   3  17        0.00       16.15     22.17 o 
  -1   3  17       50.55       81.69     32.67 o 
   1   3  17       49.62       29.23     32.29 o 
   3   3  17       55.44      104.88     51.36 o 
   5   3  17       56.66       28.37     30.74 o 
   7   3  17        0.00      -13.09     27.23 o 
   9   3  17        0.00       -6.56     37.13 o 
  11   3  17       43.86       63.11     73.88 o 
 -12   4  17        3.59      -20.65     30.63 o 
 -10   4  17        8.65       44.46     34.53 o 
  -8   4  17      231.52      171.55     43.39 o 
  -6   4  17       15.77        6.15     23.46 o 
  -4   4  17       17.69       28.93     29.07 o 
  -2   4  17      293.80      262.74     48.95 o 
   0   4  17       44.21       53.55     32.03 o 
   2   4  17        6.17       14.43     30.34 o 
   4   4  17       34.77       13.01     29.02 o 
   6   4  17      194.73      250.24     54.15 o 
   8   4  17      141.62      158.13     44.69 o 
  10   4  17        0.52      -23.46     38.36 o 
  -9   5  17      122.31      160.79     54.72 o 
  -7   5  17       92.62      114.06     52.70 o 
  -5   5  17       60.99       37.58     51.03 o 
  -3   5  17        3.52       13.40     28.28 o 
  -1   5  17      386.94      446.87     64.52 o 
   1   5  17        5.91       -7.07     26.87 o 
   3   5  17       16.53       28.32     29.95 o 
   5   5  17       24.12       44.43     34.68 o 
   7   5  17       12.74       41.80     34.43 o 
  -6   6  17        8.56       35.32     39.00 o 
  -4   6  17        2.62       86.51     59.98 o 
  -2   6  17      243.07      241.36     54.28 o 
   0   6  17        9.60       76.86     38.27 o 
   2   6  17        1.66       22.05     32.35 o 
   4   6  17      144.62      158.02     46.32 o 
 -12   0  18        0.02      -21.56     69.41 o 
 -10   0  18      488.58      732.86    166.45 o 
  -8   0  18       11.47      -14.56     40.85 o 
  -6   0  18       22.55      101.53     53.96 o 
  -4   0  18       86.50       50.10     51.05 o 
  -2   0  18        2.80       24.92     39.67 o 
   0   0  18      248.26      188.92     82.89 o 
   2   0  18       13.91       50.78     48.12 o 
   4   0  18       45.62        6.25     41.61 o 
   6   0  18       11.41      -41.78     63.01 o 
   8   0  18      488.87      461.62    127.37 o 
 -11   1  18        0.38       21.04     49.95 o 
  -9   1  18       64.06       58.77     42.68 o 
  -7   1  18        9.28       14.53     29.93 o 
  -5   1  18       12.13       -4.38     23.06 o 
  -3   1  18       56.67       50.82     32.58 o 
  -1   1  18        8.39       -5.02     25.78 o 
   1   1  18       90.14       63.09     37.32 o 
   3   1  18        7.72        1.19     31.02 o 
   5   1  18        7.06      -22.35     32.64 o 
   7   1  18       61.09       46.67     57.37 o 
   9   1  18      128.45      170.28     78.85 o 
 -10   2  18       30.99        0.32     39.07 o 
  -8   2  18       58.57       81.02     46.58 o 
  -6   2  18       36.98       38.61     34.41 o 
  -4   2  18      142.56      175.35     45.05 o 
  -2   2  18      113.74       90.02     35.04 o 
   0   2  18        0.47       -3.98     29.04 o 
   2   2  18       71.52       57.80     42.01 o 
   4   2  18       46.81       51.95     39.04 o 
   6   2  18       60.73       93.42     47.55 o 
   8   2  18       53.59       58.38     48.22 o 
  -9   3  18      234.13      189.59     54.50 o 
  -7   3  18       87.92       38.03     37.24 o 
  -5   3  18        0.61      -20.72     30.19 o 
  -3   3  18       31.38       30.26     63.36 o 
  -1   3  18      121.08      137.27     50.33 o 
   1   3  18       23.80        2.33     34.08 o 
   3   3  18      188.72      232.75     64.89 o 
   5   3  18        0.60       46.55     39.29 o 
   7   3  18        0.59       47.98     45.29 o 
  -8   4  18       12.09       18.84     43.07 o 
  -6   4  18       39.79       43.81     48.84 o 
  -4   4  18       12.52      -28.19     28.19 o 
  -2   4  18       18.18       33.60     31.96 o 
   0   4  18      104.70       57.20     36.16 o 
   2   4  18      199.03      216.80     78.67 o 
   4   4  18       20.64       58.79     45.25 o 
  -3   5  18      127.89       62.20     49.99 o 
  -1   5  18       30.58       14.63     31.62 o 
  -5   1  19       93.02        3.25     26.38 o 
  -3   1  19        0.55       19.90     32.91 o 
  -1   1  19        0.28       -5.24     33.02 o 
   1   1  19      140.54       93.32     50.30 o 
   3   1  19        0.15        6.35     33.32 o 
  -4   2  19        0.13       79.64     85.56 o 
  -2   2  19       22.97       -8.66     35.25 o 
   0   2  19      144.65      133.47     49.69 o 
   2   2  19       20.93       50.13     44.55 o 
                                                 
